# Supplementary material for: (E)-3-Bromo-N′-(2,4-dichloro­benzyl­idene)benzohydrazide
Source: Acta Crystallogr Sect E Struct Rep Online. 2009 Aug 8;65(Pt 9):o2085. doi: 10.1107/S1600536809030220 (PMC2969972; doi:10.1107/S1600536809030220)
Supplement: Supplementary file 2 [file e-65-o2085-Isup2.hkl]

# 
# h,k,l, Fc-squared, Fo-squared, sigma(Fo-squared) and status flag 
# 
data_I
_shelx_title ' A in P2(1)/c' 
_shelx_refln_list_code          4 
_shelx_F_calc_maximum      300.65 
_exptl_crystal_F_000       736.00 
_reflns_d_resolution_high  0.8672 
 
loop_ 
 _symmetry_equiv_pos_as_xyz 
 'x, y, z' 
 '-x, y+1/2, -z+1/2' 
 '-x, -y, -z' 
 'x, -y-1/2, z-1/2' 
 
_cell_length_a    12.1403 
_cell_length_b    14.3555 
_cell_length_c     8.4518 
_cell_angle_alpha  90.000 
_cell_angle_beta   96.019 
_cell_angle_gamma  90.000 
 
_shelx_F_squared_multiplier     1.000 
 
loop_ 
 _refln_index_h 
 _refln_index_k 
 _refln_index_l 
 _refln_F_squared_calc 
 _refln_F_squared_meas 
 _refln_F_squared_sigma 
 _refln_observed_status 
   2   0   0     2223.52     2199.80     55.73 o 
   3   0   0    15100.48    14085.11    267.32 o 
   4   0   0      824.15      897.03     28.50 o 
   5   0   0     4105.84     4149.94    105.53 o 
   6   0   0     1085.95     1092.18     42.18 o 
   7   0   0     2541.01     2479.18     66.98 o 
   8   0   0     2096.64     2182.67     67.79 o 
   9   0   0      318.92      282.00     24.79 o 
  10   0   0      159.80      160.94     39.68 o 
  11   0   0      194.30      205.20     49.49 o 
  12   0   0      113.19      103.21     31.18 o 
  13   0   0       70.33      110.22     56.69 o 
   1   1   0      350.41      393.13     16.73 o 
   2   1   0     2772.62     2657.09     64.24 o 
   3   1   0     9044.26     9619.59    131.96 o 
   4   1   0        3.63        1.57      4.56 o 
   5   1   0     5687.35     5549.70     94.36 o 
   6   1   0     5760.75     5985.19     91.61 o 
   7   1   0      740.22      754.12     22.59 o 
   8   1   0      747.06      676.41     22.91 o 
   9   1   0     1574.62     1558.42     45.61 o 
  10   1   0      276.84      305.78     32.53 o 
  11   1   0       11.38       17.34     13.66 o 
  12   1   0       22.46       -1.31     16.06 o 
  13   1   0       51.26       71.29     26.68 o 
   0   2   0       91.72       97.05     14.61 o 
   1   2   0     1051.10     1069.18     38.19 o 
   2   2   0     2006.53     1960.10     69.55 o 
   3   2   0    16324.38    15743.45    232.41 o 
   4   2   0       48.71       42.76      5.69 o 
   5   2   0      807.17      789.13     30.20 o 
   6   2   0      239.50      205.59     12.16 o 
   7   2   0       21.33       17.89      8.03 o 
   8   2   0     1330.67     1304.15     32.19 o 
   9   2   0       14.30       -1.86     10.57 o 
  10   2   0      108.05      116.63     16.07 o 
  11   2   0      296.31      336.32     23.27 o 
  12   2   0       28.23       14.09     16.18 o 
  13   2   0        5.28       35.10     29.17 o 
   1   3   0      561.50      639.93     14.50 o 
   2   3   0     4847.67     5082.76    111.99 o 
   3   3   0     5306.99     5143.02    121.74 o 
   4   3   0      523.51      510.76     16.62 o 
   5   3   0     5118.21     5031.12     77.07 o 
   6   3   0       86.92       85.00      9.20 o 
   7   3   0      253.79      278.02     15.42 o 
   8   3   0      162.32      182.76     15.93 o 
   9   3   0       39.44       38.11     12.75 o 
  10   3   0      121.21      151.39     21.51 o 
  11   3   0        8.59       19.85     13.96 o 
  12   3   0      207.92      265.34     26.50 o 
  13   3   0        0.92      -12.29     25.78 o 
   0   4   0     4399.78     4896.89     99.69 o 
   1   4   0      278.16      264.93      9.96 o 
   2   4   0      757.21      746.65     25.94 o 
   3   4   0      160.63      151.37     16.01 o 
   4   4   0       94.45       70.18     12.63 o 
   5   4   0      490.12      512.46     33.18 o 
   6   4   0      381.86      410.48     14.54 o 
   7   4   0      133.42      122.14     13.28 o 
   8   4   0        1.69       -1.81     10.36 o 
   9   4   0      336.63      352.35     22.08 o 
  10   4   0      409.43      403.22     24.28 o 
  11   4   0       75.18       76.42     17.79 o 
  12   4   0       16.19       25.41     17.07 o 
  13   4   0        3.16       22.92     30.02 o 
   1   5   0       54.22       44.66      6.10 o 
   2   5   0      212.12      241.88     13.76 o 
   3   5   0      490.04      533.98     26.72 o 
   4   5   0      175.04      194.95     14.83 o 
   5   5   0      741.74      731.44     26.75 o 
   6   5   0        4.94       -8.28      8.79 o 
   7   5   0      624.66      670.36     29.22 o 
   8   5   0      253.14      270.87     21.33 o 
   9   5   0      410.26      430.36     26.34 o 
  10   5   0      285.36      293.81     37.47 o 
  11   5   0        0.16       -7.94     14.78 o 
  12   5   0       85.92       73.23     19.85 o 
  13   5   0        0.52      -15.88     22.25 o 
   0   6   0     2797.96     3027.01     69.28 o 
   1   6   0      243.21      255.38     10.34 o 
   2   6   0     1733.62     1750.68     45.84 o 
   3   6   0    12295.69    11987.66    256.91 o 
   4   6   0     1327.81     1258.13     36.31 o 
   5   6   0      234.78      230.21     26.01 o 
   6   6   0     3176.00     3180.65    101.01 o 
   7   6   0       46.82       63.22     14.17 o 
   8   6   0      136.18      175.49     19.56 o 
   9   6   0       52.38       24.76     14.31 o 
  10   6   0        1.40       15.17     15.00 o 
  11   6   0       60.58       51.84     18.84 o 
  12   6   0        7.14      -21.66     17.43 o 
   1   7   0      827.85      925.52     21.79 o 
   2   7   0    11881.80    12269.30    208.73 o 
   3   7   0     3273.66     3192.76     76.40 o 
   4   7   0       31.23       38.59     10.87 o 
   5   7   0     3243.43     3203.75     71.74 o 
   6   7   0     1190.38     1168.43     38.70 o 
   7   7   0      148.41      171.66     19.10 o 
   8   7   0        7.78       12.24     14.35 o 
   9   7   0      449.28      393.20     27.65 o 
  10   7   0      835.22      874.47     38.94 o 
  11   7   0        0.96      -23.27     15.52 o 
  12   7   0      404.59      365.08     39.98 o 
   0   8   0     9392.99     9621.97    246.47 o 
   1   8   0     1111.86     1139.59     29.06 o 
   2   8   0      421.51      412.36     20.15 o 
   3   8   0     2709.43     2577.23     79.72 o 
   4   8   0     2097.17     2026.91     51.92 o 
   5   8   0     2140.02     2159.75     56.39 o 
   6   8   0     1271.11     1273.99     42.56 o 
   7   8   0      716.38      737.88     57.61 o 
   8   8   0     1510.93     1521.05     49.27 o 
   9   8   0        1.00       -3.29     15.17 o 
  10   8   0       13.71      -10.49     22.03 o 
  11   8   0      217.80      269.17     29.16 o 
  12   8   0        9.20       43.06     27.15 o 
   1   9   0     7080.19     7000.10    129.31 o 
   2   9   0     4506.99     4388.13     99.52 o 
   3   9   0      193.84      186.97     17.78 o 
   4   9   0      422.89      487.60     26.47 o 
   5   9   0      859.28      925.01     37.18 o 
   6   9   0     1523.53     1510.28     47.64 o 
   7   9   0       85.95       83.95     17.85 o 
   8   9   0        9.01        8.76     15.00 o 
   9   9   0      477.01      505.62     33.22 o 
  10   9   0      134.49      143.75     23.81 o 
  11   9   0       25.29       33.04     20.53 o 
   0  10   0     4447.95     4376.01    122.76 o 
   1  10   0      184.31      186.08     17.43 o 
   2  10   0      265.52      291.05     41.44 o 
   3  10   0     1794.85     1776.23     61.85 o 
   4  10   0      419.17      386.81     25.11 o 
   5  10   0     2083.64     2044.53     86.08 o 
   6  10   0       76.71       91.12     23.52 o 
   7  10   0     3822.93     3926.56    103.94 o 
   8  10   0      403.48      382.91     29.67 o 
   9  10   0      240.90      267.92     28.33 o 
  10  10   0      163.78      171.21     25.48 o 
  11  10   0        5.35       30.18     21.19 o 
   1  11   0     1008.80     1014.67     45.72 o 
   2  11   0      484.02      537.89     35.30 o 
   3  11   0       33.54       35.02     14.08 o 
   4  11   0     1339.35     1300.77     44.02 o 
   5  11   0        6.99       -0.67     13.93 o 
   6  11   0       13.54        6.39     17.28 o 
   7  11   0        0.51       31.16     16.49 o 
   8  11   0      128.72      130.95     21.85 o 
   9  11   0       73.84       60.31     21.73 o 
  10  11   0       13.28       23.46     19.95 o 
   0  12   0      305.74      413.34     51.37 o 
   1  12   0      147.85      122.95     19.85 o 
   2  12   0      148.20      175.73     39.22 o 
   3  12   0      679.98      697.13     37.40 o 
   4  12   0      938.78      908.60     38.12 o 
   5  12   0        0.57       34.29     16.37 o 
   6  12   0        0.40       -3.71     15.78 o 
   7  12   0       28.40       21.14     20.94 o 
   8  12   0        1.93       -3.35     20.02 o 
   9  12   0        1.09       -9.64     19.20 o 
   1  13   0        3.54       -2.14     21.65 o 
   2  13   0        2.80      -18.64     15.21 o 
   3  13   0       13.65        4.76     15.83 o 
   4  13   0       37.34       15.05     26.92 o 
   5  13   0      206.36      130.56     24.30 o 
   6  13   0       95.73      110.55     22.23 o 
   7  13   0       62.11       80.84     21.60 o 
   8  13   0      119.60      135.55     23.80 o 
   0  14   0     2074.32     2073.68    118.80 o 
   1  14   0       37.07       27.75     23.31 o 
   2  14   0       83.72       77.47     26.96 o 
   3  14   0      132.93      160.39     32.24 o 
   4  14   0        5.12       26.86     19.94 o 
   5  14   0      529.28      560.50     46.41 o 
   6  14   0       19.75       33.74     25.05 o 
   7  14   0       50.40       63.77     24.55 o 
   1  15   0      163.16      233.51     67.02 o 
   2  15   0      987.05      982.57     60.95 o 
   3  15   0      650.53      641.14     55.03 o 
   4  15   0      125.54       77.42     55.49 o 
   5  15   0     1006.41     1106.79     66.81 o 
   0  16   0     1360.11     1383.45    103.48 o 
   1  16   0      229.06      207.90     48.62 o 
   2  16   0       51.05       31.45     27.64 o 
   3  16   0      599.61      678.48     55.57 o 
 -13   1   1       27.98       44.46     36.05 o 
 -12   1   1       18.73       12.27     29.54 o 
 -11   1   1      241.54      223.76     23.40 o 
 -10   1   1      264.57      257.36     22.88 o 
  -9   1   1      331.93      365.81     25.04 o 
  -8   1   1      100.53      101.29     11.25 o 
  -7   1   1       96.24      104.15      9.93 o 
  -6   1   1      611.31      562.33     18.83 o 
  -5   1   1       21.03       12.99      5.07 o 
  -4   1   1     2840.00     2856.17     54.62 o 
  -3   1   1      140.00      148.98      6.11 o 
  -2   1   1     5947.10     6199.17    152.03 o 
  -1   1   1    16162.81    15582.08    354.94 o 
   0   1   1       10.31       15.95      2.89 o 
   1   1   1      532.75      562.57     24.10 o 
   2   1   1      277.62      296.28     12.17 o 
   3   1   1    86794.03    74936.02   1600.59 o 
   4   1   1      717.70      736.94     21.94 o 
   5   1   1      119.15      126.29     10.61 o 
   6   1   1      833.31      815.13     28.06 o 
   7   1   1        3.26        4.87      8.60 o 
   8   1   1       11.28        6.92     10.06 o 
   9   1   1      107.98      110.89     14.73 o 
  10   1   1      252.97      248.72     20.02 o 
  11   1   1       73.18      118.38     20.08 o 
  12   1   1        0.78      -18.54     15.84 o 
  13   1   1       58.80       95.16     23.99 o 
 -13   2   1        7.34       -2.92     33.62 o 
 -12   2   1        8.53       29.38     25.28 o 
 -11   2   1      228.80      246.71     30.78 o 
 -10   2   1      203.09      210.05     18.32 o 
  -9   2   1        4.53       10.88      9.70 o 
  -8   2   1        5.48        7.53      8.33 o 
  -7   2   1       12.71       11.14      7.10 o 
  -6   2   1     6962.22     6959.52    140.84 o 
  -5   2   1      670.70      618.19     21.26 o 
  -4   2   1     2593.07     2682.20     49.03 o 
  -3   2   1    18361.75    18447.71    279.84 o 
  -2   2   1       24.38       22.92      5.24 o 
  -1   2   1      228.47      220.04      8.46 o 
   0   2   1     4640.49     5090.78     94.45 o 
   1   2   1      649.67      655.62     16.68 o 
   2   2   1     5945.80     6029.10    137.45 o 
   3   2   1     3303.24     3453.77     64.69 o 
   4   2   1      287.36      289.42     14.74 o 
   5   2   1     1386.61     1292.26     34.68 o 
   6   2   1      107.04      132.45     14.08 o 
   7   2   1      169.65      187.18     15.41 o 
   8   2   1      720.05      722.60     27.34 o 
   9   2   1      581.81      538.45     26.13 o 
  10   2   1      273.27      268.92     23.02 o 
  11   2   1       81.56       90.63     17.86 o 
  12   2   1      148.17      190.39     26.80 o 
  13   2   1       52.09       41.06     28.99 o 
 -13   3   1      172.99      201.80     67.27 o 
 -12   3   1       87.86       90.54     45.49 o 
 -11   3   1      420.40      384.16     28.81 o 
 -10   3   1        7.92        6.15     12.56 o 
  -9   3   1      554.77      535.12     24.12 o 
  -8   3   1      971.36      954.01     26.36 o 
  -7   3   1     1998.26     2135.57     41.62 o 
  -6   3   1      239.15      248.10     11.80 o 
  -5   3   1     3796.72     3602.56     80.68 o 
  -4   3   1     1555.90     1504.15     32.12 o 
  -3   3   1     3279.43     3243.11     48.90 o 
  -2   3   1     7052.51     6906.18    112.91 o 
  -1   3   1     2296.69     2332.19     48.50 o 
   0   3   1    11427.58    11467.84    208.03 o 
   1   3   1      417.72      452.09     12.96 o 
   2   3   1      796.39      806.52     24.42 o 
   3   3   1    15353.66    14829.70    279.63 o 
   4   3   1     2628.03     2610.20     55.43 o 
   5   3   1     1143.73     1120.28     40.28 o 
   6   3   1     6771.68     6695.13    125.38 o 
   7   3   1      621.40      605.69     26.86 o 
   8   3   1      120.97      157.55     17.74 o 
   9   3   1        4.94        0.18     11.85 o 
  10   3   1      172.49      164.26     20.48 o 
  11   3   1      226.21      209.13     23.31 o 
  12   3   1       52.13       32.59     20.45 o 
  13   3   1        2.63      -30.08     20.05 o 
 -13   4   1       19.71       21.70     33.95 o 
 -12   4   1       39.54       29.87     31.30 o 
 -11   4   1       44.34       58.93     20.87 o 
 -10   4   1       20.91       30.66     13.38 o 
  -9   4   1     2274.39     2177.46     51.24 o 
  -8   4   1       72.36       72.73     12.47 o 
  -7   4   1     1710.52     1703.93     36.62 o 
  -6   4   1    10103.29    10390.49    188.27 o 
  -5   4   1      166.54      161.93      9.10 o 
  -4   4   1      594.28      615.07     15.47 o 
  -3   4   1     5986.79     5994.44     85.68 o 
  -2   4   1     4245.13     4179.36     84.27 o 
  -1   4   1     5494.74     5435.86    105.86 o 
   0   4   1    18745.96    18242.05    528.37 o 
   1   4   1     6056.46     6164.20    104.84 o 
   2   4   1     3062.35     3187.02     69.61 o 
   3   4   1     3214.06     3329.88     66.20 o 
   4   4   1       70.66       86.49     10.91 o 
   5   4   1     3294.20     3145.61     67.79 o 
   6   4   1      950.56      968.74     33.19 o 
   7   4   1       14.19       21.36     11.26 o 
   8   4   1     4464.12     4518.48    103.25 o 
   9   4   1      406.08      433.88     26.91 o 
  10   4   1       81.74       91.24     18.41 o 
  11   4   1      515.61      478.62     31.30 o 
  12   4   1       71.08       66.71     24.46 o 
  13   4   1      112.07       92.82     34.67 o 
 -13   5   1       17.25       35.15     52.78 o 
 -12   5   1        9.39       -1.50     27.72 o 
 -11   5   1       48.52       27.81     19.48 o 
 -10   5   1        0.11       -8.72     12.67 o 
  -9   5   1      106.16      113.95     19.73 o 
  -8   5   1     1744.97     1720.09     48.28 o 
  -7   5   1      827.22      881.27     28.07 o 
  -6   5   1      391.84      395.62     19.05 o 
  -5   5   1     1856.28     1856.51     34.35 o 
  -4   5   1      150.27      128.30      8.01 o 
  -3   5   1     6862.72     7058.95    124.23 o 
  -2   5   1      515.89      487.16     27.87 o 
  -1   5   1     6824.85     6825.60    164.59 o 
   0   5   1    19754.27    18702.42    352.78 o 
   1   5   1     2726.63     2750.18     53.37 o 
   2   5   1     4021.88     3930.51     66.05 o 
   3   5   1     2215.54     2094.95     48.14 o 
   4   5   1      837.50      868.59     33.25 o 
   5   5   1      113.03      122.14     14.59 o 
   6   5   1     4964.78     4754.62     97.18 o 
   7   5   1     1295.51     1337.39     42.44 o 
   8   5   1       16.83       13.21     12.89 o 
   9   5   1     1182.38     1205.94     78.48 o 
  10   5   1       32.91       31.44     16.61 o 
  11   5   1      142.43      183.91     23.61 o 
  12   5   1        6.40       29.26     18.16 o 
  13   5   1       50.72       39.45     47.21 o 
 -13   6   1       25.21       -4.81     50.74 o 
 -12   6   1        1.24      -10.07     29.16 o 
 -11   6   1       87.29      125.90     25.76 o 
 -10   6   1       64.15       73.90     17.09 o 
  -9   6   1      548.16      551.21     34.94 o 
  -8   6   1        0.15       -4.18     11.79 o 
  -7   6   1      818.75      814.23     83.12 o 
  -6   6   1     1331.49     1265.81     66.22 o 
  -5   6   1      667.95      671.13     20.74 o 
  -4   6   1       27.59       31.24      7.00 o 
  -3   6   1     5327.98     5473.86    133.92 o 
  -2   6   1     1711.17     1707.82     40.12 o 
  -1   6   1      830.63      868.69     29.40 o 
   0   6   1     3131.97     2943.35     57.87 o 
   1   6   1    13972.30    14080.59    272.62 o 
   2   6   1     3604.99     3495.84     61.47 o 
   3   6   1      246.35      255.34     12.25 o 
   4   6   1     1396.67     1354.02     42.56 o 
   5   6   1     5890.52     5822.75    113.93 o 
   6   6   1      378.28      322.78     22.50 o 
   7   6   1       19.08       30.37     13.85 o 
   8   6   1      989.87     1058.86     39.80 o 
   9   6   1      346.44      334.47     26.58 o 
  10   6   1       17.72        5.86     15.25 o 
  11   6   1       18.78       -5.51     15.34 o 
  12   6   1       12.43      -30.80     21.25 o 
 -12   7   1       53.06       36.43     32.89 o 
 -11   7   1       18.13        2.64     20.75 o 
 -10   7   1       86.04       89.89     18.94 o 
  -9   7   1      117.67      123.63     19.75 o 
  -8   7   1      260.78      318.48     42.30 o 
  -7   7   1      249.84      273.56     21.41 o 
  -6   7   1        2.08        5.29     10.79 o 
  -5   7   1      984.92      942.17     34.73 o 
  -4   7   1     3135.27     3121.23     70.61 o 
  -3   7   1        1.31       -3.69      8.20 o 
  -2   7   1     2532.51     2523.45     84.45 o 
  -1   7   1     1870.80     1918.56     44.83 o 
   0   7   1      231.49      326.44     16.20 o 
   1   7   1        0.24        1.32      7.22 o 
   2   7   1      174.55      125.97     12.01 o 
   3   7   1     1668.28     1573.24     34.95 o 
   4   7   1      392.35      345.59     21.63 o 
   5   7   1       71.89       72.47     15.34 o 
   6   7   1       27.13       26.14     12.82 o 
   7   7   1      147.50      114.63     17.44 o 
   8   7   1      227.04      221.35     34.75 o 
   9   7   1        1.79        6.28     14.32 o 
  10   7   1      224.63      268.96     37.91 o 
  11   7   1      228.44      258.71     28.95 o 
  12   7   1       13.47      -13.12     28.60 o 
 -12   8   1       21.00      -26.60     29.82 o 
 -11   8   1       66.35       98.08     26.81 o 
 -10   8   1       21.48       49.23     18.56 o 
  -9   8   1      408.43      334.92     31.68 o 
  -8   8   1        0.40        6.30     13.10 o 
  -7   8   1      257.29      287.84     23.04 o 
  -6   8   1       21.09       11.91     12.31 o 
  -5   8   1      352.81      396.89     30.67 o 
  -4   8   1        0.05        9.46     10.01 o 
  -3   8   1       20.03       -2.57      9.32 o 
  -2   8   1       10.98        9.04     10.96 o 
  -1   8   1       22.43       49.66     10.58 o 
   0   8   1     1103.60     1117.69     31.54 o 
   1   8   1      105.71      223.20     15.61 o 
   2   8   1     1133.00     1074.98     31.76 o 
   3   8   1       99.46      104.73     14.79 o 
   4   8   1     1746.47     1529.90     86.12 o 
   5   8   1        0.22      -11.42     11.02 o 
   6   8   1       81.02      111.93     17.69 o 
   7   8   1      286.38      287.58     25.00 o 
   8   8   1       76.04       69.79     17.96 o 
   9   8   1        0.93       17.86     18.40 o 
  10   8   1       29.16       23.50     17.90 o 
  11   8   1       29.92       21.27     18.98 o 
 -11   9   1       36.24       52.17     26.81 o 
 -10   9   1      583.44      571.15     43.91 o 
  -9   9   1        6.68        1.53     15.59 o 
  -8   9   1      257.99      214.31     27.76 o 
  -7   9   1      129.16      170.86     20.32 o 
  -6   9   1       56.18       39.60     17.13 o 
  -5   9   1      461.37      415.66     25.06 o 
  -4   9   1     1663.50     1756.81     49.12 o 
  -3   9   1      546.61      531.98     26.11 o 
  -2   9   1       16.64       27.89     11.31 o 
  -1   9   1      152.76      171.02     15.94 o 
   0   9   1      907.20      895.09     25.66 o 
   1   9   1      296.22      309.50     19.47 o 
   2   9   1      159.82      199.42     16.25 o 
   3   9   1      319.02      343.15     22.48 o 
   4   9   1      154.07      153.91     18.34 o 
   5   9   1       97.42      100.97     17.12 o 
   6   9   1       12.19       28.89     14.21 o 
   7   9   1      219.43      240.11     30.22 o 
   8   9   1       26.00       13.25     15.77 o 
   9   9   1       81.63       75.60     20.52 o 
  10   9   1       93.96       63.01     32.93 o 
  11   9   1       19.25       11.16     24.63 o 
 -11  10   1       48.20       36.61     25.78 o 
 -10  10   1       36.66       37.26     23.24 o 
  -9  10   1       23.10        0.31     16.42 o 
  -8  10   1        2.25        0.52     15.26 o 
  -7  10   1      205.22      188.93     21.80 o 
  -6  10   1     1107.82     1063.74     39.91 o 
  -5  10   1      326.41      286.25     23.33 o 
  -4  10   1      175.83      166.96     24.00 o 
  -3  10   1     3994.39     3908.83     84.86 o 
  -2  10   1      229.98      247.97     20.20 o 
  -1  10   1       18.49        7.76     10.93 o 
   0  10   1     1038.78     1047.24     63.15 o 
   1  10   1      768.54      779.35     33.26 o 
   2  10   1     1774.82     1863.52    101.10 o 
   3  10   1      276.95      319.57     26.35 o 
   4  10   1      512.71      555.68     30.83 o 
   5  10   1     1667.30     1710.49     53.16 o 
   6  10   1       17.82       15.61     16.33 o 
   7  10   1      366.94      359.50     29.18 o 
   8  10   1      451.19      534.41     35.11 o 
   9  10   1      266.31      296.44     29.92 o 
  10  10   1       12.70        3.35     19.09 o 
 -10  11   1       12.56       -6.44     21.90 o 
  -9  11   1      202.66      237.23     32.01 o 
  -8  11   1      162.73      145.62     22.32 o 
  -7  11   1       26.16       27.47     16.04 o 
  -6  11   1      112.40      103.28     31.59 o 
  -5  11   1      841.24      803.74     35.97 o 
  -4  11   1     5986.74     5959.65    133.08 o 
  -3  11   1      544.02      574.84     29.36 o 
  -2  11   1     3029.51     2967.68     69.93 o 
  -1  11   1      632.23      649.14     35.29 o 
   0  11   1     1803.48     1828.67     68.51 o 
   1  11   1       13.65       31.02     14.27 o 
   2  11   1      180.00      166.74     25.27 o 
   3  11   1     3934.65     4100.08    104.12 o 
   4  11   1      327.02      340.59     37.68 o 
   5  11   1      458.43      525.49     46.96 o 
   6  11   1     3130.34     3018.13     94.77 o 
   7  11   1       12.28        8.81     16.89 o 
   8  11   1      215.80      245.54     35.89 o 
   9  11   1       25.86       -5.27     21.20 o 
  10  11   1      414.76      495.98     43.72 o 
  -9  12   1       54.43       61.20     20.64 o 
  -8  12   1      129.46       85.10     24.61 o 
  -7  12   1       79.82      102.66     21.06 o 
  -6  12   1      761.36      737.42     66.32 o 
  -5  12   1      385.32      445.65     29.64 o 
  -4  12   1      225.99      213.12     22.45 o 
  -3  12   1     1228.38     1281.47     50.28 o 
  -2  12   1       20.62       23.43     16.22 o 
  -1  12   1      739.56      813.09     38.59 o 
   0  12   1      809.65      717.90     43.68 o 
   1  12   1     1286.78     1272.07     60.44 o 
   2  12   1     2291.36     2210.21     81.73 o 
   3  12   1      179.98      224.40     33.09 o 
   4  12   1      503.01      565.27     43.68 o 
   5  12   1      770.80      897.09     69.41 o 
   6  12   1       54.73       51.09     22.70 o 
   7  12   1      190.16      180.28     30.07 o 
   8  12   1      167.01      199.92     31.79 o 
   9  12   1      105.86       35.35     28.24 o 
  -8  13   1      348.90      394.72     32.98 o 
  -7  13   1       74.52       92.43     22.22 o 
  -6  13   1        2.24        2.83     15.99 o 
  -5  13   1      592.63      635.55     54.10 o 
  -4  13   1      544.11      638.24     46.28 o 
  -3  13   1      197.64      168.01     24.83 o 
  -2  13   1     1457.34     1367.93     64.02 o 
  -1  13   1     2570.22     2623.82     75.96 o 
   0  13   1      135.86      203.80     31.40 o 
   1  13   1       33.66       -7.97     58.28 o 
   2  13   1      328.99      336.69     37.65 o 
   3  13   1     1694.74     1671.76     72.69 o 
   4  13   1      496.59      478.51     43.50 o 
   5  13   1       12.39      -15.65     22.70 o 
   6  13   1      152.35      178.80     34.44 o 
   7  13   1      287.77      346.89     37.88 o 
   8  13   1       90.68       78.48     45.57 o 
  -7  14   1      194.37      257.97     33.24 o 
  -6  14   1      681.60      758.10     64.41 o 
  -5  14   1       29.95       59.66     22.71 o 
  -4  14   1        9.44       -4.45     17.75 o 
  -3  14   1      173.37      160.75     25.78 o 
  -2  14   1     1986.85     1825.19     63.43 o 
  -1  14   1      582.53      612.43     63.77 o 
   0  14   1      527.15      481.34     44.07 o 
   1  14   1     2109.42     2228.98     88.63 o 
   2  14   1      338.26      361.42     41.92 o 
   3  14   1      124.14      112.03     28.79 o 
   4  14   1      590.83      587.70     57.57 o 
   5  14   1      530.13      576.47     51.74 o 
   6  14   1      272.03      331.16     43.81 o 
   7  14   1       78.90       87.82     34.78 o 
  -5  15   1      172.30      158.58     29.65 o 
  -4  15   1      139.63      152.56     34.64 o 
  -3  15   1        1.32       18.10     20.96 o 
  -2  15   1       11.56       57.58     22.71 o 
  -1  15   1      959.16      969.85     61.60 o 
   0  15   1      294.80      305.54     70.06 o 
   1  15   1       50.91       27.98     30.84 o 
   2  15   1      251.16      199.38     36.35 o 
   3  15   1      108.00      146.43     33.35 o 
   4  15   1       53.81       57.30     30.64 o 
   5  15   1       53.28       85.03     31.93 o 
  -3  16   1        5.91       21.39     22.07 o 
  -2  16   1      133.46      180.11     99.07 o 
  -1  16   1        2.75        2.72     26.27 o 
   0  16   1        1.54       -6.50     25.94 o 
   1  16   1       80.33      108.19     34.56 o 
   2  16   1        3.89        9.86     45.45 o 
   3  16   1        0.95      -18.36     26.08 o 
 -13   0   2      190.59      191.56     61.52 o 
 -12   0   2       44.94       65.02     44.79 o 
 -11   0   2       46.89       36.48     26.91 o 
 -10   0   2       29.49       18.13     21.44 o 
  -9   0   2      958.88      910.42     51.26 o 
  -8   0   2     2084.00     2048.21     56.53 o 
  -7   0   2      685.43      689.34     26.73 o 
  -6   0   2     5853.55     5806.12    121.16 o 
  -5   0   2     2000.27     1964.27     47.25 o 
  -4   0   2      314.15      336.54     33.38 o 
  -3   0   2        7.00       12.49      9.57 o 
  -2   0   2      104.06       92.07     14.32 o 
  -1   0   2    17008.09    16763.61    546.04 o 
   0   0   2      216.62      189.81     11.02 o 
   1   0   2    13224.51    13785.00    422.91 o 
   2   0   2    90390.33    83242.73   2489.35 o 
   3   0   2      443.61      469.78     31.05 o 
   4   0   2      410.93      420.83     33.63 o 
   5   0   2      737.95      807.44     49.20 o 
   6   0   2    20686.04    20029.35    630.37 o 
   7   0   2     1636.54     1680.57     83.92 o 
   8   0   2      230.67      178.32     33.55 o 
   9   0   2     1385.12     1323.68     78.42 o 
  10   0   2      395.20      477.36     52.53 o 
  11   0   2       11.49       -0.50     26.56 o 
  12   0   2      141.48       70.93     34.30 o 
  13   0   2      124.59      137.28     45.37 o 
 -13   1   2      288.63      330.99     52.48 o 
 -12   1   2        2.67      -11.24     47.74 o 
 -11   1   2       16.98       30.58     21.53 o 
 -10   1   2        3.37       -6.28     14.18 o 
  -9   1   2      317.12      322.14     23.73 o 
  -8   1   2     1358.34     1380.62     34.82 o 
  -7   1   2     1277.56     1282.81     27.73 o 
  -6   1   2     1012.15      880.65     27.09 o 
  -5   1   2     1499.61     1596.65     28.65 o 
  -4   1   2      193.53      205.98      9.18 o 
  -3   1   2    22959.80    22709.81    413.71 o 
  -2   1   2      317.12      331.84     11.54 o 
  -1   1   2     2820.52     2965.40     50.73 o 
   0   1   2    27598.55    27697.83    491.00 o 
   1   1   2       79.96      103.91      7.52 o 
   2   1   2      546.07      493.33     29.89 o 
   3   1   2     3461.80     3355.00     85.38 o 
   4   1   2      281.84      225.12     17.80 o 
   5   1   2     6456.50     5987.44    207.63 o 
   6   1   2     1682.57     1688.05     57.84 o 
   7   1   2     1147.11     1103.16     46.39 o 
   8   1   2     1345.10     1412.72    116.93 o 
   9   1   2        1.54       -9.79     15.11 o 
  10   1   2        1.50        9.45     16.56 o 
  11   1   2      254.71      229.26     31.08 o 
  12   1   2      119.38      163.99     30.84 o 
  13   1   2       33.02       58.38     26.98 o 
 -13   2   2        8.85       -0.21     41.50 o 
 -12   2   2      351.72      344.03     39.22 o 
 -11   2   2        3.45        2.22     20.34 o 
 -10   2   2      507.22      521.68     38.05 o 
  -9   2   2      399.14      404.07     27.86 o 
  -8   2   2       15.57       15.29      8.16 o 
  -7   2   2      121.94      118.55      9.83 o 
  -6   2   2      842.24      886.37     26.02 o 
  -5   2   2      674.88      634.32     15.96 o 
  -4   2   2      430.90      487.60     14.20 o 
  -3   2   2     1063.90     1163.93     24.08 o 
  -2   2   2     3330.73     3319.92     64.51 o 
  -1   2   2     2921.82     2953.71     51.68 o 
   0   2   2     3739.09     3794.45     73.89 o 
   1   2   2      235.19      206.88     10.23 o 
   2   2   2      615.15      585.76     18.53 o 
   3   2   2     2521.98     2508.50     54.84 o 
   4   2   2      908.52      994.59     55.69 o 
   5   2   2     3007.51     2978.75     87.83 o 
   6   2   2      330.66      369.82     23.89 o 
   7   2   2      582.53      567.13     29.95 o 
   8   2   2       15.92       12.58     13.55 o 
   9   2   2      471.63      441.13     30.97 o 
  10   2   2      467.22      509.56     48.10 o 
  11   2   2        0.13      -31.00     28.93 o 
  12   2   2        2.27      -20.55     21.06 o 
  13   2   2       15.61      -12.06     23.93 o 
 -13   3   2      275.92      209.87     44.68 o 
 -12   3   2        2.64      -12.57     26.32 o 
 -11   3   2      171.61      157.43     28.50 o 
 -10   3   2       26.36       63.35     22.78 o 
  -9   3   2        9.08       32.70     13.55 o 
  -8   3   2        6.81        6.72      7.95 o 
  -7   3   2       20.93       14.69      7.07 o 
  -6   3   2     4743.53     4761.09     73.28 o 
  -5   3   2        4.51       11.54      5.19 o 
  -4   3   2     3748.61     3943.26     63.56 o 
  -3   3   2     4018.34     4090.68     71.02 o 
  -2   3   2     1440.90     1429.40     29.28 o 
  -1   3   2      345.24      360.67     25.33 o 
   0   3   2       76.74       97.94     14.22 o 
   1   3   2      204.64      206.94     13.66 o 
   2   3   2     2557.92     2535.22     60.32 o 
   3   3   2     1002.11     1002.81     27.71 o 
   4   3   2     3919.22     3745.16     70.74 o 
   5   3   2      596.09      555.41     26.26 o 
   6   3   2       68.15       95.10     16.06 o 
   7   3   2      435.44      441.09     27.51 o 
   8   3   2      230.82      235.08     23.52 o 
   9   3   2        2.91      -16.21     13.61 o 
  10   3   2       51.46       33.25     18.16 o 
  11   3   2      159.42      147.22     26.02 o 
  12   3   2        3.54       -7.46     29.56 o 
  13   3   2        0.34        5.77     23.69 o 
 -13   4   2       41.70       31.60     35.14 o 
 -12   4   2        1.58       -2.68     29.47 o 
 -11   4   2       19.61       -8.75     23.74 o 
 -10   4   2        0.09        9.39     24.93 o 
  -9   4   2       21.71       36.97     15.29 o 
  -8   4   2      184.64      168.74     14.66 o 
  -7   4   2        6.62       14.17      7.65 o 
  -6   4   2      393.42      393.94     14.62 o 
  -5   4   2        8.05       -0.74      6.46 o 
  -4   4   2     5582.35     6005.16     87.30 o 
  -3   4   2       15.16       13.94      5.49 o 
  -2   4   2       28.31       31.57      7.00 o 
  -1   4   2      111.61      115.69      9.92 o 
   0   4   2      297.21      323.06     14.34 o 
   1   4   2      112.48      141.08     10.29 o 
   2   4   2      411.95      342.28     17.34 o 
   3   4   2      608.40      553.87     27.53 o 
   4   4   2     1353.50     1362.09     32.58 o 
   5   4   2      247.89      207.90     12.44 o 
   6   4   2      833.35      883.35     36.75 o 
   7   4   2      193.85      231.58     23.51 o 
   8   4   2      131.56      169.13     21.56 o 
   9   4   2       27.78       18.54     16.94 o 
  10   4   2       34.97       -3.80     17.23 o 
  11   4   2       10.89       -5.35     18.07 o 
  12   4   2      187.15      188.94     30.28 o 
 -13   5   2       10.97       20.99     33.84 o 
 -12   5   2       21.46       28.25     55.74 o 
 -11   5   2       23.07       12.89     26.99 o 
 -10   5   2        3.37        6.99     25.94 o 
  -9   5   2        4.55       31.61     16.92 o 
  -8   5   2      331.93      347.41     21.93 o 
  -7   5   2       15.06       34.20      9.16 o 
  -6   5   2      626.43      592.92     18.62 o 
  -5   5   2      451.95      439.59     19.31 o 
  -4   5   2      421.42      544.06     15.58 o 
  -3   5   2     5903.58     6178.21    106.56 o 
  -2   5   2     1425.75     1442.99     37.60 o 
  -1   5   2        1.77       -0.38      6.04 o 
   0   5   2     1842.32     1853.67     54.57 o 
   1   5   2       68.50       87.04      9.63 o 
   2   5   2       94.74       83.10      9.21 o 
   3   5   2     3182.78     3352.83     64.77 o 
   4   5   2      437.42      425.57     16.02 o 
   5   5   2        3.28       -7.55     10.92 o 
   6   5   2      552.39      523.36     46.14 o 
   7   5   2       62.05       41.41     14.78 o 
   8   5   2        7.62       31.30     16.22 o 
   9   5   2       33.72       27.85     17.41 o 
  10   5   2        3.81        6.01     18.32 o 
  11   5   2      190.89      175.59     28.03 o 
  12   5   2       30.79       27.06     23.15 o 
 -12   6   2       39.60       91.90     36.87 o 
 -11   6   2        1.88       34.23     29.04 o 
 -10   6   2      344.85      430.06     50.67 o 
  -9   6   2        2.62       13.58     17.82 o 
  -8   6   2        7.32        8.99     12.25 o 
  -7   6   2      310.29      297.92     33.01 o 
  -6   6   2      143.47      138.97     15.75 o 
  -5   6   2     1780.03     1661.94     37.29 o 
  -4   6   2      827.84      855.78     25.70 o 
  -3   6   2     3828.56     3724.23     81.78 o 
  -2   6   2     1186.28     1039.06     42.03 o 
  -1   6   2      210.78      238.53     15.77 o 
   0   6   2      305.35      340.08     17.51 o 
   1   6   2     1134.51     1149.90     33.21 o 
   2   6   2     1558.20     1554.29     40.99 o 
   3   6   2     5420.57     5485.86    100.26 o 
   4   6   2        7.67       16.17     14.03 o 
   5   6   2     3067.22     3287.88     84.28 o 
   6   6   2      310.17      355.87     27.53 o 
   7   6   2      184.09      169.25     22.00 o 
   8   6   2       89.96       83.44     37.61 o 
   9   6   2      379.16      427.66     43.01 o 
  10   6   2      155.38      160.64     26.11 o 
  11   6   2       65.71       56.04     23.34 o 
  12   6   2       59.83       16.76     22.84 o 
 -12   7   2       14.48        9.59     30.27 o 
 -11   7   2      494.86      441.56     58.11 o 
 -10   7   2      135.35      131.95     25.49 o 
  -9   7   2        0.12      -25.46     16.97 o 
  -8   7   2      851.72      824.33     34.55 o 
  -7   7   2       10.56       12.42     12.26 o 
  -6   7   2     2107.10     2155.15     54.50 o 
  -5   7   2      257.58      272.73     15.20 o 
  -4   7   2     1238.96     1207.55     30.47 o 
  -3   7   2     7024.62     6736.21    138.05 o 
  -2   7   2      903.64      957.07     57.55 o 
  -1   7   2      213.39      205.55     16.40 o 
   0   7   2    13141.42    13666.63    257.04 o 
   1   7   2     1055.92     1067.17     41.34 o 
   2   7   2      358.87      325.63     18.92 o 
   3   7   2     5644.55     5738.88    108.39 o 
   4   7   2     4310.39     4540.88    107.27 o 
   5   7   2      979.42     1039.90     42.95 o 
   6   7   2      356.56      331.93     27.56 o 
   7   7   2      119.15      120.25     20.90 o 
   8   7   2     1319.65     1400.89     55.90 o 
   9   7   2       74.52      100.24     23.42 o 
  10   7   2       62.85       50.76     25.83 o 
  11   7   2      354.80      528.66     42.99 o 
 -12   8   2       16.35        6.40     29.68 o 
 -11   8   2      275.77      177.97     42.17 o 
 -10   8   2       24.71      -17.23     19.20 o 
  -9   8   2      482.36      473.87     37.12 o 
  -8   8   2        4.59        2.35     18.65 o 
  -7   8   2      204.71      206.35     20.59 o 
  -6   8   2      993.98      932.75     62.42 o 
  -5   8   2     2842.66     2713.37     66.79 o 
  -4   8   2      866.78      949.37     28.06 o 
  -3   8   2     1599.79     1505.90     41.47 o 
  -2   8   2     3120.59     3048.66     96.81 o 
  -1   8   2      986.84      885.54     33.13 o 
   0   8   2       56.22       87.23     14.16 o 
   1   8   2     1068.10     1047.66     35.70 o 
   2   8   2     5296.91     5140.23     97.79 o 
   3   8   2     1786.07     1724.71     65.26 o 
   4   8   2        7.28       10.18     13.08 o 
   5   8   2     1540.88     1478.56     52.78 o 
   6   8   2     1385.36     1434.34     54.95 o 
   7   8   2      471.97      492.28     35.34 o 
   8   8   2      149.15      146.29     26.21 o 
   9   8   2      221.11      195.67     28.99 o 
  10   8   2      366.90      396.81     62.08 o 
  11   8   2        0.26       38.26     26.91 o 
 -11   9   2       39.92        8.62     30.59 o 
 -10   9   2      158.26      192.14     45.29 o 
  -9   9   2      427.88      405.43     52.76 o 
  -8   9   2     1161.31     1278.01     72.75 o 
  -7   9   2      789.42      840.22     36.39 o 
  -6   9   2       69.13       41.09     15.73 o 
  -5   9   2      490.09      449.86     30.09 o 
  -4   9   2      119.40      138.49     16.71 o 
  -3   9   2     2426.83     2501.16     74.19 o 
  -2   9   2      396.90      462.48     27.28 o 
  -1   9   2      282.17      277.18     22.55 o 
   0   9   2     8949.93     8453.83    171.89 o 
   1   9   2      795.31      731.65     34.78 o 
   2   9   2        0.39       -6.08     22.73 o 
   3   9   2     1327.45     1414.31     49.96 o 
   4   9   2      708.24      618.80     46.39 o 
   5   9   2     2114.65     2032.95     66.33 o 
   6   9   2      101.21      137.74     24.19 o 
   7   9   2     1021.59      981.03    148.13 o 
   8   9   2     1022.82     1061.66     52.82 o 
   9   9   2        2.45       25.06     24.70 o 
  10   9   2       10.40        6.81     31.16 o 
  11   9   2      144.25      112.58     44.90 o 
 -11  10   2       31.39       56.61     38.88 o 
 -10  10   2        0.25      -13.25     20.39 o 
  -9  10   2       16.38        7.42     20.13 o 
  -8  10   2      567.37      543.33     39.90 o 
  -7  10   2      506.09      488.25     30.09 o 
  -6  10   2     1060.66     1160.87     42.19 o 
  -5  10   2      820.73      877.41     36.05 o 
  -4  10   2      517.72      524.53     28.21 o 
  -3  10   2      120.04      124.29     17.45 o 
  -2  10   2      544.33      516.10     26.23 o 
  -1  10   2     8943.77     8989.27    185.11 o 
   0  10   2      109.18      106.60     18.11 o 
   1  10   2     1366.93     1294.58     44.49 o 
   2  10   2     2029.92     1907.86     70.02 o 
   3  10   2      242.93      208.11     24.04 o 
   4  10   2        0.78       -5.39     21.58 o 
   5  10   2      513.84      551.30     37.46 o 
   6  10   2     1071.93     1012.65     49.43 o 
   7  10   2      185.77      198.27     28.28 o 
   8  10   2      227.90      294.42     39.82 o 
   9  10   2     1121.43     1137.67     57.87 o 
  10  10   2        2.48       16.45     22.90 o 
 -10  11   2       64.49      108.38     28.43 o 
  -9  11   2       15.67       18.67     21.86 o 
  -8  11   2      159.41      149.94     28.02 o 
  -7  11   2      338.39      408.83     29.84 o 
  -6  11   2        7.97       23.25     15.42 o 
  -5  11   2       68.77       70.32     17.03 o 
  -4  11   2        8.63        3.61     13.55 o 
  -3  11   2       10.37       29.01     14.15 o 
  -2  11   2     1744.12     1858.38     60.51 o 
  -1  11   2      114.07      100.38     16.28 o 
   0  11   2       66.74       24.28     15.36 o 
   1  11   2      187.04      196.15     47.79 o 
   2  11   2       44.89       51.52     20.07 o 
   3  11   2       86.71       85.20     57.78 o 
   4  11   2      281.52      242.51     27.58 o 
   5  11   2      119.08      137.41     24.73 o 
   6  11   2       40.72       39.69     20.90 o 
   7  11   2       24.39       35.21     21.98 o 
   8  11   2        2.07       -8.40     21.70 o 
   9  11   2        8.02       -4.98     25.02 o 
  -9  12   2        2.06       13.57     22.42 o 
  -8  12   2        6.29       22.63     31.85 o 
  -7  12   2      362.51      385.65     44.39 o 
  -6  12   2        1.13       22.95     16.86 o 
  -5  12   2      128.60      158.44     24.52 o 
  -4  12   2      140.56      167.33     30.37 o 
  -3  12   2      218.75      234.31     22.59 o 
  -2  12   2      208.81      266.21     26.76 o 
  -1  12   2      949.84      899.35     42.08 o 
   0  12   2       16.51        5.04     17.95 o 
   1  12   2        3.15       35.29     40.75 o 
   2  12   2      128.05      181.15     28.72 o 
   3  12   2        5.20       -6.15     19.26 o 
   4  12   2        0.65       29.48     37.34 o 
   5  12   2        3.15       -3.88     56.65 o 
   6  12   2       59.08       75.83     34.11 o 
   7  12   2        2.40       14.85     22.23 o 
   8  12   2       26.98       66.12     26.14 o 
  -8  13   2      109.85      115.74     28.61 o 
  -7  13   2       33.29       20.70     23.38 o 
  -6  13   2       14.10       21.82     19.12 o 
  -5  13   2      342.94      392.69     30.46 o 
  -4  13   2       37.18       78.50     22.02 o 
  -3  13   2        0.96       39.18     18.42 o 
  -2  13   2        9.04      -19.41     17.73 o 
  -1  13   2       91.56       54.76     33.03 o 
   0  13   2      406.20      425.22     40.34 o 
   1  13   2     1044.71      955.40     55.38 o 
   2  13   2        1.64       11.89     22.28 o 
   3  13   2        2.36       -1.00     22.40 o 
   4  13   2      113.40       77.13     27.47 o 
   5  13   2      343.26      252.44     61.94 o 
   6  13   2        0.03       10.87     44.12 o 
   7  13   2       13.92        6.56     53.49 o 
  -7  14   2       39.69       20.59     28.02 o 
  -6  14   2      185.46      133.64     28.13 o 
  -5  14   2       40.05       15.56     21.69 o 
  -4  14   2        1.87       22.67     19.17 o 
  -3  14   2        3.06       -8.20     19.27 o 
  -2  14   2       41.93       76.57     24.73 o 
  -1  14   2      373.45      325.61     38.60 o 
   0  14   2      195.73      205.44     33.73 o 
   1  14   2      691.65      665.50     50.18 o 
   2  14   2      971.26      961.51     59.13 o 
   3  14   2        2.94       58.69     27.68 o 
   4  14   2       54.78       18.04     54.99 o 
   5  14   2       50.12      124.96     53.20 o 
   6  14   2       67.60       96.19     32.36 o 
  -5  15   2      144.33       82.08     25.82 o 
  -4  15   2      311.81      363.70     65.75 o 
  -3  15   2     1145.13     1143.80     60.56 o 
  -2  15   2      117.76      109.58     49.78 o 
  -1  15   2      237.84      211.36     37.31 o 
   0  15   2      448.79      501.36     47.29 o 
   1  15   2      123.22      121.08     34.00 o 
   2  15   2      158.14      214.63     36.73 o 
   3  15   2      151.09      169.64     35.87 o 
   4  15   2      519.90      568.35     54.24 o 
  -2  16   2      570.62      709.80    117.55 o 
  -1  16   2      314.35      375.43     73.63 o 
   0  16   2       20.76       31.49     28.77 o 
   1  16   2      106.34      102.31     48.95 o 
 -13   1   3        0.50       14.87     32.86 o 
 -12   1   3       81.03       25.20     23.73 o 
 -11   1   3       17.50       46.84     21.91 o 
 -10   1   3       69.60       78.22     17.52 o 
  -9   1   3       12.25       19.50     13.04 o 
  -8   1   3       31.33       44.87     19.01 o 
  -7   1   3       88.41       91.67     18.09 o 
  -6   1   3      753.38      802.84     29.86 o 
  -5   1   3     2336.71     2456.48     54.98 o 
  -4   1   3       71.62       72.01      7.42 o 
  -3   1   3     2516.36     2491.27     73.02 o 
  -2   1   3      521.68      535.82     23.89 o 
  -1   1   3      419.57      477.53     14.36 o 
   0   1   3      693.54      747.22     19.05 o 
   1   1   3       54.41       59.71      7.87 o 
   2   1   3     1751.64     1648.30     50.73 o 
   3   1   3      598.51      570.96     36.21 o 
   4   1   3      883.69      862.22     35.58 o 
   5   1   3    13596.26    14212.49    457.04 o 
   6   1   3       12.99       19.86     13.95 o 
   7   1   3      345.80      321.56     27.97 o 
   8   1   3       10.09      -11.80     37.34 o 
   9   1   3     1086.62      980.30     50.18 o 
  10   1   3       22.76       32.59     20.14 o 
  11   1   3       45.54       49.36     37.67 o 
  12   1   3       50.91       68.59     29.18 o 
 -13   2   3       77.22       18.90     48.70 o 
 -12   2   3        1.07      -15.33     21.70 o 
 -11   2   3      236.61      237.39     52.17 o 
 -10   2   3     1332.49     1307.35     56.98 o 
  -9   2   3      115.96      128.25     19.34 o 
  -8   2   3       16.02       28.54     12.25 o 
  -7   2   3      189.82      254.90     19.93 o 
  -6   2   3      778.35      743.63     21.89 o 
  -5   2   3     2043.14     2037.88     39.61 o 
  -4   2   3     4664.14     4597.62    122.44 o 
  -3   2   3      128.01      183.44     11.02 o 
  -2   2   3     4502.25     4457.92     76.22 o 
  -1   2   3       82.42      116.04      7.62 o 
   0   2   3     2764.07     2690.49     56.79 o 
   1   2   3     2321.78     2354.92     52.35 o 
   2   2   3       98.36      112.70     10.43 o 
   3   2   3     7505.97     7153.59    139.66 o 
   4   2   3      639.88      578.58     24.92 o 
   5   2   3      616.93      672.17     33.97 o 
   6   2   3      613.29      690.73     36.66 o 
   7   2   3        8.84        5.87     19.48 o 
   8   2   3      459.64      480.95     79.42 o 
   9   2   3      103.67      106.94     40.71 o 
  10   2   3      104.14      138.73     29.64 o 
  11   2   3      135.55      209.11     32.18 o 
  12   2   3        7.63       -9.28     23.96 o 
 -13   3   3       25.85      -36.97     33.84 o 
 -12   3   3       31.50       26.02     35.42 o 
 -11   3   3      420.61      409.28     75.30 o 
 -10   3   3       57.05       71.52     22.75 o 
  -9   3   3     1304.33     1253.06     46.30 o 
  -8   3   3        5.22       11.35     11.52 o 
  -7   3   3      292.36      312.56     29.62 o 
  -6   3   3     2165.76     2038.36     55.16 o 
  -5   3   3      209.65      281.70     12.63 o 
  -4   3   3      612.07      644.90     18.10 o 
  -3   3   3     7740.18     7583.79    125.67 o 
  -2   3   3     1122.57     1079.47     25.03 o 
  -1   3   3       65.93       42.88      6.36 o 
   0   3   3     6302.88     6472.56    124.41 o 
   1   3   3     2683.13     2775.91     60.49 o 
   2   3   3     3508.92     3419.71     72.99 o 
   3   3   3       84.42       95.32     16.80 o 
   4   3   3      119.83      130.71     16.40 o 
   5   3   3     2461.52     2335.15     57.26 o 
   6   3   3      296.49      243.89     24.57 o 
   7   3   3        3.93       17.58     14.79 o 
   8   3   3     1540.22     1579.59     87.91 o 
   9   3   3      184.58      265.06     31.05 o 
  10   3   3      210.80      279.98     33.76 o 
  11   3   3       22.82       36.20     23.08 o 
  12   3   3       75.64       81.74     29.37 o 
 -13   4   3       61.52      103.27     41.48 o 
 -12   4   3       40.21       39.56     33.08 o 
 -11   4   3       99.54       68.60     31.11 o 
 -10   4   3      270.31      279.89     42.19 o 
  -9   4   3        9.53      -18.57     30.51 o 
  -8   4   3      919.44      927.93     35.17 o 
  -7   4   3      211.59      207.81     15.66 o 
  -6   4   3        1.25        1.07      7.41 o 
  -5   4   3     1830.92     1853.37     39.82 o 
  -4   4   3     1315.54     1411.99     39.95 o 
  -3   4   3     6322.51     6469.07    110.15 o 
  -2   4   3     1520.79     1525.08     33.54 o 
  -1   4   3     2289.55     2166.93     49.69 o 
   0   4   3    11122.75    10994.37    204.98 o 
   1   4   3      141.55      136.61     11.61 o 
   2   4   3     1117.68     1128.93     32.30 o 
   3   4   3     4510.61     4356.06     91.42 o 
   4   4   3     1201.78     1196.55     35.19 o 
   5   4   3       52.97       31.97     18.69 o 
   6   4   3     2194.45     2277.58     75.54 o 
   7   4   3      822.34      896.95     44.98 o 
   8   4   3      242.87      228.42     58.65 o 
   9   4   3       98.26       67.77     34.13 o 
  10   4   3      393.98      477.73     40.88 o 
  11   4   3      150.51      245.04     35.85 o 
  12   4   3        1.96        1.06     24.06 o 
 -13   5   3        7.79       20.59     32.28 o 
 -12   5   3       12.61        5.84     31.16 o 
 -11   5   3       28.42       32.96     28.98 o 
 -10   5   3        9.19        5.97     24.14 o 
  -9   5   3      676.86      748.46     57.63 o 
  -8   5   3       33.78       58.14     23.85 o 
  -7   5   3      988.20     1036.68     60.55 o 
  -6   5   3     2114.36     2123.30     45.75 o 
  -5   5   3      283.01      281.51     13.40 o 
  -4   5   3      223.30      224.16     13.05 o 
  -3   5   3      494.31      415.44     16.74 o 
  -2   5   3      994.90      871.52     27.58 o 
  -1   5   3    11575.52    11477.14    214.87 o 
   0   5   3     5382.63     5453.98    110.01 o 
   1   5   3     3080.73     2958.18     66.28 o 
   2   5   3     2490.00     2488.20     58.37 o 
   3   5   3      259.61      301.38     16.92 o 
   4   5   3       52.90       76.22     10.71 o 
   5   5   3     2304.94     2111.13     70.19 o 
   6   5   3     1703.22     1667.38     62.19 o 
   7   5   3       51.66       69.06     19.81 o 
   8   5   3     2097.13     2082.84    107.73 o 
   9   5   3       49.19       69.96     23.80 o 
  10   5   3        2.88      -27.25     19.15 o 
  11   5   3       73.60      114.92     28.84 o 
  12   5   3       16.86       19.14     26.26 o 
 -12   6   3       22.67       40.27     33.39 o 
 -11   6   3        8.68       21.85     31.25 o 
 -10   6   3        8.48      -11.96     24.89 o 
  -9   6   3       29.13       33.20     27.17 o 
  -8   6   3      457.75      544.45    159.13 o 
  -7   6   3      778.31      857.18     42.71 o 
  -6   6   3        7.83        1.70      9.76 o 
  -5   6   3      485.18      486.57     19.10 o 
  -4   6   3      847.00      921.11     27.32 o 
  -3   6   3      424.54      418.92     18.20 o 
  -2   6   3      146.38      151.81     20.87 o 
  -1   6   3     5275.10     5484.31    111.75 o 
   0   6   3     1176.34     1163.38     35.23 o 
   1   6   3      464.86      501.01     21.92 o 
   2   6   3      670.30      687.86     28.81 o 
   3   6   3     4782.16     4834.76    123.60 o 
   4   6   3      874.79      778.81     39.08 o 
   5   6   3        0.43        4.26     13.33 o 
   6   6   3      635.19      581.66     61.56 o 
   7   6   3     1633.60     1513.11     62.15 o 
   8   6   3      261.12      247.83     30.66 o 
   9   6   3        6.74        4.12     19.96 o 
  10   6   3      171.61      160.51     30.22 o 
  11   6   3      284.63      263.78     45.79 o 
 -12   7   3        7.60      -26.44     31.30 o 
 -11   7   3       15.30       -7.57     28.22 o 
 -10   7   3       53.74       76.13     34.28 o 
  -9   7   3        9.18        7.83     24.64 o 
  -8   7   3      290.06      334.25     63.40 o 
  -7   7   3       14.46        4.12     15.00 o 
  -6   7   3      979.64     1088.29     35.57 o 
  -5   7   3       19.14       37.30      9.67 o 
  -4   7   3      363.87      380.41     25.27 o 
  -3   7   3      622.94      677.52     26.71 o 
  -2   7   3      617.12      674.01     27.57 o 
  -1   7   3      197.69      221.71     17.18 o 
   0   7   3        6.85        0.57     10.91 o 
   1   7   3      642.33      647.52     26.50 o 
   2   7   3      957.89      845.59     30.34 o 
   3   7   3        4.93        8.23     14.36 o 
   4   7   3      911.50      777.36     40.35 o 
   5   7   3      909.99      925.90     45.80 o 
   6   7   3       34.91       32.71     17.15 o 
   7   7   3       10.00        2.69     15.96 o 
   8   7   3       13.74       -8.95     18.25 o 
   9   7   3      118.21       84.46     25.52 o 
  10   7   3       13.14        2.42     31.93 o 
  11   7   3        6.32       -7.49     24.75 o 
 -11   8   3       13.85       -2.27     48.62 o 
 -10   8   3        4.46       43.49     32.50 o 
  -9   8   3       71.43       63.94     31.55 o 
  -8   8   3      437.45      351.09     31.77 o 
  -7   8   3        4.98       26.45     17.58 o 
  -6   8   3      481.45      483.71     46.87 o 
  -5   8   3       18.78       -9.22      8.63 o 
  -4   8   3     1582.76     1811.36     45.72 o 
  -3   8   3      682.54      577.16     28.07 o 
  -2   8   3       79.35       77.21     14.26 o 
  -1   8   3        0.61        8.01     10.64 o 
   0   8   3      363.00      351.95     21.70 o 
   1   8   3      963.81     1027.90     36.17 o 
   2   8   3        0.00        2.62     10.49 o 
   3   8   3        6.19        6.75     14.60 o 
   4   8   3       38.24       35.22     17.15 o 
   5   8   3       66.98       50.41     20.33 o 
   6   8   3        8.54       -2.85     17.10 o 
   7   8   3       69.81      113.54     26.05 o 
   8   8   3       37.91       66.27     26.43 o 
   9   8   3        1.22      -16.40     22.94 o 
  10   8   3       18.21       19.07     28.89 o 
 -11   9   3        1.91      -37.89     30.93 o 
 -10   9   3        2.03      -14.82     28.12 o 
  -9   9   3        0.09        2.37     28.33 o 
  -8   9   3      562.67      511.20     37.72 o 
  -7   9   3       25.83       -1.26     31.55 o 
  -6   9   3      733.69      611.55     37.34 o 
  -5   9   3      685.31      723.20     31.66 o 
  -4   9   3      274.95      260.24     17.69 o 
  -3   9   3      105.69       67.87     19.64 o 
  -2   9   3       10.24       24.24     13.67 o 
  -1   9   3      346.22      352.64     23.86 o 
   0   9   3      812.58      818.62     34.03 o 
   1   9   3      169.02      156.54     18.55 o 
   2   9   3      224.70      241.45     27.90 o 
   3   9   3      265.71      305.75     30.84 o 
   4   9   3       30.59       35.56     19.72 o 
   5   9   3      186.71      232.70     31.03 o 
   6   9   3      117.72      124.39     27.01 o 
   7   9   3       17.37      -29.40     19.60 o 
   8   9   3       63.53      122.30     28.51 o 
   9   9   3        0.59        1.01     44.12 o 
  10   9   3        0.18      -10.98     25.24 o 
 -10  10   3       31.88       37.47     33.36 o 
  -9  10   3        2.85      -37.11     24.74 o 
  -8  10   3       83.73       61.77     22.02 o 
  -7  10   3        1.31       -1.08     18.79 o 
  -6  10   3      473.28      486.54     36.11 o 
  -5  10   3      735.40      605.35     31.14 o 
  -4  10   3      287.57      223.33     18.08 o 
  -3  10   3        5.78       19.13     14.66 o 
  -2  10   3      739.48      713.18     54.32 o 
  -1  10   3      739.51      632.53     34.08 o 
   0  10   3     1008.69     1028.52     60.37 o 
   1  10   3      111.85      108.14     22.16 o 
   2  10   3       85.75       67.55     22.09 o 
   3  10   3     2262.53     2455.40     99.28 o 
   4  10   3      153.74      194.02     29.98 o 
   5  10   3       71.80       81.35     33.34 o 
   6  10   3      361.72      329.57     50.12 o 
   7  10   3      114.13      111.24     29.20 o 
   8  10   3      172.30      197.26     33.92 o 
   9  10   3       23.06       15.63     26.16 o 
  -9  11   3      123.91       97.39     38.60 o 
  -8  11   3        1.97       -3.83     20.96 o 
  -7  11   3       35.59       15.48     19.41 o 
  -6  11   3      418.67      369.71     34.30 o 
  -5  11   3      156.72      152.81     20.36 o 
  -4  11   3        1.03       -0.38     15.73 o 
  -3  11   3     1919.70     1845.64     53.90 o 
  -2  11   3      701.10      674.67     36.93 o 
  -1  11   3      421.77      436.12     47.97 o 
   0  11   3      385.67      344.46     27.96 o 
   1  11   3      166.94      186.67     35.59 o 
   2  11   3     5308.86     5376.72    252.91 o 
   3  11   3        0.00       -5.04     19.17 o 
   4  11   3      267.15      277.79     34.56 o 
   5  11   3     1362.91     1397.61     67.33 o 
   6  11   3       64.65       28.94     24.34 o 
   7  11   3       43.13       51.29     34.59 o 
   8  11   3      746.26      766.38     61.81 o 
   9  11   3       53.69       97.59     33.01 o 
  -9  12   3       38.16       31.39     34.66 o 
  -8  12   3        6.56        7.39     22.65 o 
  -7  12   3       21.97       19.32     22.66 o 
  -6  12   3      129.05      171.95     29.31 o 
  -5  12   3      594.38      568.72     33.46 o 
  -4  12   3     1757.81     1794.06     58.94 o 
  -3  12   3      248.74      286.28     25.41 o 
  -2  12   3     1038.81      954.14     39.39 o 
  -1  12   3      234.96      221.39     26.54 o 
   0  12   3       62.62      115.37     26.14 o 
   1  12   3      603.00      607.10     45.75 o 
   2  12   3      547.70      492.99     43.47 o 
   3  12   3     1318.20     1324.05     88.16 o 
   4  12   3       54.25       68.39     26.12 o 
   5  12   3       11.47       21.08     24.45 o 
   6  12   3      121.78      178.14     35.16 o 
   7  12   3       52.02       78.73     55.57 o 
   8  12   3      199.61      179.66     55.69 o 
  -7  13   3      114.53      138.14     30.17 o 
  -6  13   3      448.77      452.60     40.40 o 
  -5  13   3        3.74       16.95     17.64 o 
  -4  13   3      103.28      125.21     21.47 o 
  -3  13   3      483.77      536.78     47.29 o 
  -2  13   3      383.04      432.85     34.74 o 
  -1  13   3      350.88      353.57     37.97 o 
   0  13   3      648.80      580.95     48.99 o 
   1  13   3      915.91      945.99     56.64 o 
   2  13   3      129.14      141.99     30.51 o 
   3  13   3       21.68       51.84     26.54 o 
   4  13   3      281.61      234.95     38.22 o 
   5  13   3     1247.78     1278.81     70.78 o 
   6  13   3      139.88       96.83     47.20 o 
   7  13   3       19.52       53.07     28.68 o 
  -6  14   3      101.17       90.44     51.97 o 
  -5  14   3       41.63       11.66     21.46 o 
  -4  14   3      373.90      441.12     53.61 o 
  -3  14   3       84.97      136.30     26.91 o 
  -2  14   3        1.77      -11.43     22.87 o 
  -1  14   3      824.66      901.10    114.84 o 
   0  14   3     1369.11     1441.48     71.81 o 
   1  14   3        7.11       18.01     31.97 o 
   2  14   3      165.70      160.22     34.18 o 
   3  14   3      340.71      303.65     42.42 o 
   4  14   3      521.79      610.98     53.21 o 
   5  14   3        0.13       19.31     27.23 o 
  -4  15   3       25.92       39.96     25.01 o 
  -3  15   3       12.56       35.12     24.38 o 
  -2  15   3      331.52      386.65     80.50 o 
  -1  15   3      133.21       90.45     36.92 o 
   0  15   3      123.07       75.76     34.13 o 
   1  15   3      569.95      633.72     53.74 o 
   2  15   3       29.29       48.85     28.80 o 
   3  15   3       11.10       46.37     30.90 o 
 -13   0   4       12.95      -60.07     40.04 o 
 -12   0   4      180.10      237.01     64.52 o 
 -11   0   4      297.78      311.28     41.31 o 
 -10   0   4      103.90       87.31     26.72 o 
  -9   0   4      705.54      722.35     49.52 o 
  -8   0   4      836.06      895.61     50.81 o 
  -7   0   4      306.05      348.27     58.57 o 
  -6   0   4      139.46      213.12     31.97 o 
  -5   0   4     1029.07      991.34     60.61 o 
  -4   0   4      364.65      422.83     39.54 o 
  -3   0   4     5608.17     5585.35    209.46 o 
  -2   0   4     4655.23     4931.20    119.94 o 
  -1   0   4      310.46      298.14     17.82 o 
   0   0   4     7404.67     7363.81    176.42 o 
   1   0   4     2194.54     2174.96     64.10 o 
   2   0   4      958.29      907.65     36.61 o 
   3   0   4     5214.74     5209.05    184.15 o 
   4   0   4     4989.80     4985.19    181.74 o 
   5   0   4     2384.21     2307.37    103.56 o 
   6   0   4      485.76      537.80     48.62 o 
   7   0   4      583.84      608.89     55.11 o 
   8   0   4     6430.39     6161.02    236.60 o 
   9   0   4       18.75       -4.66     24.06 o 
  10   0   4      112.99      104.81     38.54 o 
  11   0   4      167.57      254.58     52.53 o 
  12   0   4      345.97      393.27     65.18 o 
 -13   1   4       20.99      -30.14     47.41 o 
 -12   1   4        4.50       23.97     23.02 o 
 -11   1   4      199.87      164.95     23.62 o 
 -10   1   4      156.61      172.36     21.75 o 
  -9   1   4       15.73       15.58     17.20 o 
  -8   1   4      506.41      521.23     28.10 o 
  -7   1   4       33.40       41.70     12.27 o 
  -6   1   4     1397.52     1423.15     55.63 o 
  -5   1   4     1028.71      991.98     42.88 o 
  -4   1   4       75.36       85.83     15.66 o 
  -3   1   4      172.97      201.81     11.39 o 
  -2   1   4     1537.17     1628.48     33.33 o 
  -1   1   4     8057.84     8179.98    136.04 o 
   0   1   4       88.62      110.15     10.55 o 
   1   1   4     2026.64     1999.24     42.81 o 
   2   1   4     1838.47     1844.29     47.01 o 
   3   1   4      254.78      255.67     16.98 o 
   4   1   4      893.49      852.76     30.83 o 
   5   1   4      205.66      228.16     49.28 o 
   6   1   4     1228.18     1218.81     52.60 o 
   7   1   4     1171.78     1123.15     52.51 o 
   8   1   4      301.58      290.40     31.96 o 
   9   1   4      315.04      309.50     34.79 o 
  10   1   4      103.48      110.35     26.77 o 
  11   1   4       14.05       16.11     49.12 o 
  12   1   4        7.41       25.88     27.88 o 
 -13   2   4       19.73       43.77     37.21 o 
 -12   2   4        8.37       -1.76     27.17 o 
 -11   2   4       80.79      116.59     26.21 o 
 -10   2   4      196.78      237.82     24.48 o 
  -9   2   4        0.13        6.39     13.48 o 
  -8   2   4     1182.53     1114.62     51.75 o 
  -7   2   4        9.94       18.82     11.47 o 
  -6   2   4      921.65      913.38     42.52 o 
  -5   2   4        3.73        1.68     10.89 o 
  -4   2   4      126.75      130.83     10.48 o 
  -3   2   4     1238.31     1118.63     28.36 o 
  -2   2   4     1342.79     1432.00     31.05 o 
  -1   2   4      295.63      327.08     18.63 o 
   0   2   4     3322.49     3165.33     60.45 o 
   1   2   4      720.83      704.41     24.54 o 
   2   2   4     1222.28     1178.01     34.66 o 
   3   2   4     1413.02     1391.78     40.01 o 
   4   2   4      920.40      925.75     32.07 o 
   5   2   4      546.06      535.31     25.48 o 
   6   2   4      196.60      195.55     18.57 o 
   7   2   4       51.56       17.91     16.67 o 
   8   2   4      103.63       75.69     22.79 o 
   9   2   4      110.61      108.65     32.80 o 
  10   2   4        5.24       32.00     38.84 o 
  11   2   4      242.57      235.56     37.14 o 
 -13   3   4       42.65       49.37     32.15 o 
 -12   3   4      118.54       86.73     81.63 o 
 -11   3   4      105.86      108.96     35.46 o 
 -10   3   4      298.65      362.70     44.68 o 
  -9   3   4       12.68       16.09     15.34 o 
  -8   3   4      153.95      131.42     17.63 o 
  -7   3   4     2310.74     2326.23     60.22 o 
  -6   3   4       79.18       35.82     13.83 o 
  -5   3   4      805.80      892.07     41.72 o 
  -4   3   4     2910.55     3161.63     58.38 o 
  -3   3   4     1189.70     1148.89     26.82 o 
  -2   3   4      504.26      577.58     17.88 o 
  -1   3   4       32.41       34.84      6.98 o 
   0   3   4      750.32      791.73     25.61 o 
   1   3   4      144.00      146.19     17.76 o 
   2   3   4      907.86      890.73     29.91 o 
   3   3   4      697.96      739.09     27.99 o 
   4   3   4        7.23       14.89      9.20 o 
   5   3   4      334.68      366.28     21.79 o 
   6   3   4      203.76      209.89     25.21 o 
   7   3   4      165.94      124.06     22.32 o 
   8   3   4       38.53       23.91     21.77 o 
   9   3   4      219.19      213.44     31.44 o 
  10   3   4       97.41       51.99     25.52 o 
  11   3   4       18.97        5.39     23.47 o 
 -12   4   4       97.44      101.07     36.91 o 
 -11   4   4        9.26      -20.81     26.06 o 
 -10   4   4        7.38        9.25     25.32 o 
  -9   4   4       99.07       87.19     19.74 o 
  -8   4   4      286.24      251.78     24.60 o 
  -7   4   4       10.20       35.39     12.61 o 
  -6   4   4       85.45      105.13     33.67 o 
  -5   4   4       16.92       24.20      9.26 o 
  -4   4   4      347.57      437.24     21.51 o 
  -3   4   4       11.15        2.29      6.15 o 
  -2   4   4      202.61      268.14     15.84 o 
  -1   4   4       23.57       35.45      7.79 o 
   0   4   4     1307.61     1299.09     36.29 o 
   1   4   4       84.46       80.70     11.15 o 
   2   4   4     1085.32     1107.92     34.42 o 
   3   4   4        4.09       11.03     10.80 o 
   4   4   4       88.15       87.48     14.44 o 
   5   4   4        1.55        9.56     13.93 o 
   6   4   4       40.51       36.88     17.70 o 
   7   4   4       23.90       28.22     21.94 o 
   8   4   4       56.30      122.85     25.36 o 
   9   4   4       46.64       51.16     21.64 o 
  10   4   4        0.11      -24.03     20.68 o 
  11   4   4        1.32        4.29     24.40 o 
 -12   5   4        1.04       18.61     30.45 o 
 -11   5   4       59.79       23.03     30.49 o 
 -10   5   4        0.33        9.95     25.19 o 
  -9   5   4        5.53      -11.13     21.40 o 
  -8   5   4       89.08       71.98     22.79 o 
  -7   5   4       34.99       32.09     22.01 o 
  -6   5   4      250.48      231.99     25.72 o 
  -5   5   4      164.31       99.37     23.09 o 
  -4   5   4      120.64      132.53     14.65 o 
  -3   5   4      320.69      298.33     19.12 o 
  -2   5   4       24.36        5.98      7.22 o 
  -1   5   4      634.60      639.58     24.25 o 
   0   5   4      877.73      918.36     33.36 o 
   1   5   4       93.56      117.76     13.28 o 
   2   5   4       30.36       31.04      9.64 o 
   3   5   4      297.78      287.59     18.86 o 
   4   5   4       36.99       39.60     14.53 o 
   5   5   4      169.75      169.27     23.62 o 
   6   5   4       60.33       13.54     19.48 o 
   7   5   4       18.51       16.30     17.11 o 
   8   5   4        0.87      -17.57     32.84 o 
   9   5   4        8.37       10.31     20.45 o 
  10   5   4        1.62       41.13     37.42 o 
  11   5   4        0.47       -7.49     23.78 o 
 -12   6   4        3.94        8.36     32.88 o 
 -11   6   4      184.26      241.70     47.19 o 
 -10   6   4       58.44      112.87     34.07 o 
  -9   6   4       57.93       37.17     27.94 o 
  -8   6   4       59.95       46.64     24.12 o 
  -7   6   4      399.78      421.94     41.55 o 
  -6   6   4     1053.81     1022.35     80.03 o 
  -5   6   4      142.10      131.66     22.79 o 
  -4   6   4      415.55      336.87     21.09 o 
  -3   6   4     2140.04     1999.71     45.70 o 
  -2   6   4      305.87      367.33     37.96 o 
  -1   6   4        5.47        5.03      8.85 o 
   0   6   4      630.22      598.41     25.58 o 
   1   6   4       73.06      110.54     21.90 o 
   2   6   4     2563.13     2620.78     64.41 o 
   3   6   4      853.56      826.60     31.16 o 
   4   6   4      557.57      610.70     42.29 o 
   5   6   4     1007.63      994.81     48.62 o 
   6   6   4      212.49      243.27     29.11 o 
   7   6   4       25.21       46.21     28.55 o 
   8   6   4      153.96      173.02     44.83 o 
   9   6   4       59.58       58.36     24.74 o 
  10   6   4        9.94       -6.33     24.02 o 
  11   6   4      196.42      214.56     35.83 o 
 -11   7   4       13.68      -11.59     42.79 o 
 -10   7   4       74.68       75.36     33.04 o 
  -9   7   4      145.38      162.63     38.07 o 
  -8   7   4       16.33       19.49     24.86 o 
  -7   7   4       65.63       63.42     43.17 o 
  -6   7   4      254.50      209.51     18.48 o 
  -5   7   4     1279.70     1183.52     41.82 o 
  -4   7   4     1091.91     1160.30     40.46 o 
  -3   7   4      816.12      659.05     25.15 o 
  -2   7   4      382.10      341.82     21.10 o 
  -1   7   4      548.65      532.12     25.66 o 
   0   7   4      450.77      451.96     23.68 o 
   1   7   4       46.96       54.45     12.86 o 
   2   7   4     6058.33     6119.58    128.37 o 
   3   7   4      917.90      924.86     44.71 o 
   4   7   4      362.31      427.07     97.07 o 
   5   7   4      840.26      872.08     65.77 o 
   6   7   4      925.51      929.11    142.57 o 
   7   7   4      318.60      293.69     34.14 o 
   8   7   4        0.63       -9.24     18.84 o 
   9   7   4      131.02      122.47     97.19 o 
  10   7   4      429.87      492.63     59.52 o 
 -11   8   4      118.58      138.19     44.28 o 
 -10   8   4        4.46       13.76     28.73 o 
  -9   8   4       15.38        8.85     28.58 o 
  -8   8   4      151.83      177.76     36.92 o 
  -7   8   4       89.20       89.07     29.68 o 
  -6   8   4      223.39      265.38     20.89 o 
  -5   8   4      893.34      810.74     56.80 o 
  -4   8   4      190.21      140.31     19.36 o 
  -3   8   4     6072.17     5777.94    108.84 o 
  -2   8   4       99.59       58.24     14.57 o 
  -1   8   4      890.00      841.79     33.78 o 
   0   8   4     1929.19     1892.75     54.06 o 
   1   8   4       49.11       42.25     13.45 o 
   2   8   4      704.58      740.06     40.96 o 
   3   8   4      398.25      432.24     34.74 o 
   4   8   4     1019.71     1057.15     80.21 o 
   5   8   4     1107.42     1151.94     56.77 o 
   6   8   4       82.07      112.31     25.89 o 
   7   8   4      345.41      396.98     39.12 o 
   8   8   4      600.17      600.08     47.62 o 
   9   8   4       67.72       38.19     26.21 o 
  10   8   4        4.34      -24.25     34.42 o 
 -10   9   4        9.41      -10.35     30.78 o 
  -9   9   4      253.36      230.90     83.13 o 
  -8   9   4      214.38      258.08    138.61 o 
  -7   9   4       11.52        1.54     26.51 o 
  -6   9   4      876.58      822.94     42.86 o 
  -5   9   4       29.62       26.33     15.30 o 
  -4   9   4       11.52       14.96     13.86 o 
  -3   9   4      321.97      334.81     39.28 o 
  -2   9   4       87.55      126.31     18.63 o 
  -1   9   4     4030.10     3943.32     93.32 o 
   0   9   4       67.65       62.99     15.37 o 
   1   9   4      687.73      684.69     39.12 o 
   2   9   4     3287.15     3352.08    104.51 o 
   3   9   4      255.44      247.02     30.35 o 
   4   9   4       12.95       16.54     20.01 o 
   5   9   4      365.89      365.51     36.75 o 
   6   9   4      484.91      466.79     42.59 o 
   7   9   4      275.36      280.74     36.80 o 
   8   9   4       58.33       44.39     27.80 o 
   9   9   4      167.01      217.75     37.84 o 
 -10  10   4       61.42       37.43     37.15 o 
  -9  10   4      308.40      282.24     50.97 o 
  -8  10   4      136.71      142.22     40.20 o 
  -7  10   4      149.35      271.01     43.66 o 
  -6  10   4      408.99      410.49     34.00 o 
  -5  10   4      274.88      258.95     46.02 o 
  -4  10   4      269.57      276.01     25.92 o 
  -3  10   4      435.91      533.77     31.64 o 
  -2  10   4      732.75      838.35     38.46 o 
  -1  10   4      131.50      141.27     37.73 o 
   0  10   4     1019.22      999.30     41.61 o 
   1  10   4      979.93     1098.09     54.25 o 
   2  10   4       29.23       36.84     19.78 o 
   3  10   4        2.83        1.36     19.43 o 
   4  10   4      226.19      195.44     31.54 o 
   5  10   4     1608.31     1635.46     72.48 o 
   6  10   4       26.14       36.21     24.54 o 
   7  10   4      224.33      204.76     34.29 o 
   8  10   4      360.82      328.25     42.71 o 
  -9  11   4       70.81       81.93     38.67 o 
  -8  11   4       18.81       91.32     40.08 o 
  -7  11   4        1.16       37.52     32.16 o 
  -6  11   4      316.37      324.53     33.52 o 
  -5  11   4        4.37      -19.14     17.54 o 
  -4  11   4       25.59       46.56     24.73 o 
  -3  11   4        0.20        0.81     15.86 o 
  -2  11   4       70.88       36.74     17.12 o 
  -1  11   4      807.29      968.25     42.50 o 
   0  11   4      754.91      755.25     47.15 o 
   1  11   4       51.58       52.53     21.90 o 
   2  11   4      114.11       75.34     25.52 o 
   3  11   4        5.67        1.90     19.98 o 
   4  11   4      129.39      133.01     29.21 o 
   5  11   4      148.25      197.67     76.67 o 
   6  11   4       33.11       28.57     26.02 o 
   7  11   4        5.47       28.41     27.22 o 
   8  11   4        0.32        0.87     29.80 o 
  -8  12   4      195.82      154.58     44.64 o 
  -7  12   4        1.82      -38.00     29.61 o 
  -6  12   4       64.07       80.59     29.41 o 
  -5  12   4      182.15      162.27     29.52 o 
  -4  12   4      188.12      258.36     31.50 o 
  -3  12   4       29.04       56.98     18.98 o 
  -2  12   4        3.68      -20.40     17.37 o 
  -1  12   4       25.49       47.83     19.99 o 
   0  12   4       77.07       61.85     27.31 o 
   1  12   4       37.18       19.31     33.67 o 
   2  12   4        3.32        5.57     31.84 o 
   3  12   4        0.03       39.87     24.90 o 
   4  12   4      150.57       88.87     28.67 o 
   5  12   4      254.53      233.79     40.38 o 
   6  12   4       40.05       79.53     31.88 o 
   7  12   4        7.63        2.14     51.07 o 
  -7  13   4       20.81        7.49     33.77 o 
  -6  13   4       27.50      -10.92     20.52 o 
  -5  13   4       13.85       21.68     24.07 o 
  -4  13   4       51.00       70.16     25.89 o 
  -3  13   4       75.16       70.98     19.85 o 
  -2  13   4       72.70       38.51     21.86 o 
  -1  13   4      133.67       66.28     43.08 o 
   0  13   4        3.36      -29.30     19.53 o 
   1  13   4      435.13      343.07     41.10 o 
   2  13   4        4.48        1.93     23.95 o 
   3  13   4      580.58      446.71     46.33 o 
   4  13   4       54.94       83.79     32.70 o 
   5  13   4       20.13       -1.11     27.69 o 
  -5  14   4      463.19      412.82    116.59 o 
  -4  14   4       25.17       18.51     28.19 o 
  -3  14   4      169.13      114.14     27.31 o 
  -2  14   4       21.12       42.45     29.76 o 
  -1  14   4       14.93       65.48     28.74 o 
   0  14   4      246.08      237.58     37.32 o 
   1  14   4        3.21       27.93     26.75 o 
   2  14   4       72.75       77.35     46.33 o 
   3  14   4      209.27      209.56     39.48 o 
   4  14   4       79.23       60.61     66.73 o 
  -2  15   4      112.84       93.26     54.99 o 
  -1  15   4      485.44      454.01    112.72 o 
   0  15   4        4.96       -1.98     26.25 o 
 -12   1   5       62.02       21.38     24.77 o 
 -11   1   5       45.83       18.37     18.48 o 
 -10   1   5       37.01       46.04     17.48 o 
  -9   1   5       93.80      103.49     24.33 o 
  -8   1   5       28.89       17.63     13.18 o 
  -7   1   5       11.48       31.09     16.04 o 
  -6   1   5      373.12      409.77     32.47 o 
  -5   1   5      170.71      195.03     23.83 o 
  -4   1   5      343.67      347.12     37.38 o 
  -3   1   5        0.57       -2.60     12.74 o 
  -2   1   5      601.97      587.60     18.53 o 
  -1   1   5      202.57      240.47     14.43 o 
   0   1   5      465.06      495.19     19.13 o 
   1   1   5     2099.68     2166.30     48.06 o 
   2   1   5        0.50        9.88      7.61 o 
   3   1   5      274.87      260.39     16.92 o 
   4   1   5      218.90      255.35     20.10 o 
   5   1   5       44.57       45.84     13.46 o 
   6   1   5      349.03      342.92     25.00 o 
   7   1   5     1088.32     1160.32    151.27 o 
   8   1   5       97.60       83.03     35.34 o 
   9   1   5        5.79      -12.76     21.58 o 
  10   1   5       37.47       41.76     25.74 o 
  11   1   5      595.77      513.08     49.77 o 
 -12   2   5        7.03        4.64     30.18 o 
 -11   2   5        0.22       -1.87     20.50 o 
 -10   2   5        7.57       16.51     15.80 o 
  -9   2   5       21.33       27.80     15.23 o 
  -8   2   5     1191.56     1124.28     41.87 o 
  -7   2   5      784.09      806.08     44.17 o 
  -6   2   5      102.39       96.75     20.28 o 
  -5   2   5      555.09      612.64     51.41 o 
  -4   2   5        2.11       17.05     13.06 o 
  -3   2   5     3252.16     3183.84     76.79 o 
  -2   2   5      718.68      755.03     29.79 o 
  -1   2   5       81.76      113.90     10.48 o 
   0   2   5      661.22      685.74     25.55 o 
   1   2   5      104.79       71.60     10.38 o 
   2   2   5     2611.47     2494.45     61.72 o 
   3   2   5      122.11      149.30     16.31 o 
   4   2   5      345.59      319.28     21.81 o 
   5   2   5      714.24      743.11     34.45 o 
   6   2   5        6.29       26.01     18.27 o 
   7   2   5       33.40       -5.39     19.37 o 
   8   2   5       32.70       18.74     34.26 o 
   9   2   5        5.97       -0.15     21.91 o 
  10   2   5       96.23      135.54     30.84 o 
  11   2   5       55.57       95.70     30.64 o 
 -12   3   5       37.25        6.38     29.61 o 
 -11   3   5      112.58      117.20     34.78 o 
 -10   3   5        0.24      -23.41     15.61 o 
  -9   3   5      298.56      276.27     40.22 o 
  -8   3   5      324.23      368.34     26.48 o 
  -7   3   5      604.77      532.56     48.33 o 
  -6   3   5      105.99       81.22     30.59 o 
  -5   3   5     2253.02     2166.53     76.90 o 
  -4   3   5      121.38      108.11     32.80 o 
  -3   3   5      119.12      124.57     30.28 o 
  -2   3   5       15.64        4.11      6.87 o 
  -1   3   5       14.62        7.03      7.39 o 
   0   3   5      885.39      862.94     26.46 o 
   1   3   5        6.95        5.95      8.09 o 
   2   3   5       15.00       20.30      9.98 o 
   3   3   5     3004.42     2871.81     70.42 o 
   4   3   5      529.94      480.82     25.79 o 
   5   3   5       32.50       41.17     15.20 o 
   6   3   5      263.74      287.72     30.37 o 
   7   3   5      370.93      336.84     34.32 o 
   8   3   5      232.80      274.70     38.71 o 
   9   3   5       13.45        0.60     22.22 o 
  10   3   5      206.17      279.48     65.52 o 
 -12   4   5        1.55      -31.16     46.50 o 
 -11   4   5       31.36       50.95     31.94 o 
 -10   4   5       16.26       -3.22     25.77 o 
  -9   4   5      518.46      544.61     37.01 o 
  -8   4   5      188.38      192.62     25.91 o 
  -7   4   5       83.55      117.01     22.70 o 
  -6   4   5      413.59      408.53     34.00 o 
  -5   4   5       74.64       43.47     19.56 o 
  -4   4   5     2174.04     2292.85     80.09 o 
  -3   4   5      986.79      941.01     32.74 o 
  -2   4   5     1880.04     1960.17     46.14 o 
  -1   4   5     3462.41     3619.22     70.86 o 
   0   4   5     3302.21     3247.89     71.41 o 
   1   4   5      666.27      675.13     27.43 o 
   2   4   5     1959.32     1937.01     52.43 o 
   3   4   5       80.20       89.22     16.86 o 
   4   4   5        4.36        5.32     11.10 o 
   5   4   5     1465.21     1408.30     58.51 o 
   6   4   5      327.45      303.96     31.64 o 
   7   4   5        0.06       33.97     38.25 o 
   8   4   5      480.96      493.61     42.23 o 
   9   4   5       24.33       -6.99     22.64 o 
  10   4   5       70.47       49.04     27.87 o 
 -11   5   5        0.28       43.98     31.86 o 
 -10   5   5       10.75       -6.08     38.34 o 
  -9   5   5      127.47      116.93     45.66 o 
  -8   5   5      239.51      271.51     27.85 o 
  -7   5   5       31.32       30.87     18.62 o 
  -6   5   5      202.78      162.40     46.33 o 
  -5   5   5      201.97      254.80     28.72 o 
  -4   5   5       98.67      123.39     22.26 o 
  -3   5   5      190.69      217.62     18.74 o 
  -2   5   5       45.69       49.82      9.75 o 
  -1   5   5      751.45      759.82     25.86 o 
   0   5   5     1338.96     1340.85     40.41 o 
   1   5   5      516.68      565.31     25.91 o 
   2   5   5      348.82      360.10     21.84 o 
   3   5   5      492.57      505.65     26.32 o 
   4   5   5      220.55      242.50     70.51 o 
   5   5   5      415.01      413.66     41.92 o 
   6   5   5       73.01       55.76     21.57 o 
   7   5   5      392.27      424.10     38.84 o 
   8   5   5      426.38      344.27     78.05 o 
   9   5   5       44.21       34.17     25.35 o 
  10   5   5      123.49      130.50     32.05 o 
 -11   6   5        2.78       16.60     32.52 o 
 -10   6   5        1.08      -13.81     27.49 o 
  -9   6   5      256.75      252.34     43.32 o 
  -8   6   5       20.03       -7.32     14.99 o 
  -7   6   5      158.58      191.93     28.38 o 
  -6   6   5      530.90      573.27     41.11 o 
  -5   6   5        3.46        6.40     25.22 o 
  -4   6   5      114.69      150.22     17.15 o 
  -3   6   5       69.80       82.07     18.88 o 
  -2   6   5      372.31      424.12     20.34 o 
  -1   6   5     1457.77     1505.36     39.82 o 
   0   6   5      326.87      338.07     21.62 o 
   1   6   5      457.52      560.30     50.19 o 
   2   6   5      214.40      200.62     18.81 o 
   3   6   5        3.02      -19.35     13.91 o 
   4   6   5        4.79       -0.83     16.19 o 
   5   6   5     2308.77     2265.88     98.82 o 
   6   6   5      252.91      204.24     30.06 o 
   7   6   5       51.40       70.74     24.90 o 
   8   6   5      193.05      196.61     32.85 o 
   9   6   5      273.76      309.89     54.20 o 
  10   6   5       50.21       35.43     26.96 o 
 -11   7   5        3.78      -11.31     29.80 o 
 -10   7   5        0.92       41.24     30.87 o 
  -9   7   5        0.71      -15.18     23.79 o 
  -8   7   5       80.47       31.06     27.16 o 
  -7   7   5      194.08      255.99     27.43 o 
  -6   7   5        5.88       -6.09     16.00 o 
  -5   7   5        1.08      -15.73     27.97 o 
  -4   7   5     1535.01     1689.67     58.46 o 
  -3   7   5       30.70       25.89     12.43 o 
  -2   7   5      419.77      401.05     21.33 o 
  -1   7   5      191.58      228.18     19.66 o 
   0   7   5      803.36      885.89     34.58 o 
   1   7   5      176.68      186.81     27.71 o 
   2   7   5      320.39      310.45     26.14 o 
   3   7   5      257.57      291.91     29.29 o 
   4   7   5      102.27      106.86     22.57 o 
   5   7   5       82.06       46.36     21.25 o 
   6   7   5        7.09      -19.37     19.60 o 
   7   7   5       65.34       12.51     23.67 o 
   8   7   5       30.05       44.68     25.84 o 
   9   7   5        3.45       11.54     26.34 o 
 -10   8   5       34.26       49.77     33.51 o 
  -9   8   5       10.99       16.96     26.41 o 
  -8   8   5       40.30       34.81     27.38 o 
  -7   8   5       41.95       48.21     39.29 o 
  -6   8   5       11.14       -2.35     21.23 o 
  -5   8   5      118.12      157.97     35.88 o 
  -4   8   5        4.35        6.95     13.04 o 
  -3   8   5       58.30      111.78     19.40 o 
  -2   8   5      169.44      126.29     15.66 o 
  -1   8   5      644.01      586.30     29.91 o 
   0   8   5      730.05      652.42     31.36 o 
   1   8   5       45.17       35.38     13.96 o 
   2   8   5      224.16      263.22     29.20 o 
   3   8   5      162.22      153.32     25.04 o 
   4   8   5       48.15       55.27     33.59 o 
   5   8   5       17.17       29.49     21.19 o 
   6   8   5        3.79       -4.14     52.03 o 
   7   8   5       24.36       44.03     25.79 o 
   8   8   5        0.40        8.29     25.67 o 
   9   8   5        0.21        0.85     27.19 o 
  -9   9   5       21.73       52.57     34.42 o 
  -8   9   5      209.82      127.94     38.48 o 
  -7   9   5       79.78       64.31     29.23 o 
  -6   9   5      411.37      415.09     66.02 o 
  -5   9   5      121.31      137.49     27.96 o 
  -4   9   5        1.85       39.80     20.44 o 
  -3   9   5       91.73      102.72     18.88 o 
  -2   9   5      896.18      867.21     37.77 o 
  -1   9   5       24.76       28.28     14.67 o 
   0   9   5      484.91      470.53     32.89 o 
   1   9   5      164.40      187.51     27.66 o 
   2   9   5       20.89       30.10     38.30 o 
   3   9   5       40.04       30.43     20.01 o 
   4   9   5      130.63      171.91     29.67 o 
   5   9   5       25.16       12.01     34.22 o 
   6   9   5       35.46       29.67     24.41 o 
   7   9   5       45.39       21.02     28.01 o 
   8   9   5        9.74       30.74     49.45 o 
  -9  10   5       25.14       31.23     35.42 o 
  -8  10   5       44.83       82.01     35.61 o 
  -7  10   5        3.20      -19.67     27.25 o 
  -6  10   5      217.09      177.89     39.91 o 
  -5  10   5        1.26        2.73     22.02 o 
  -4  10   5      179.34      204.57     24.70 o 
  -3  10   5      330.03      225.80     34.40 o 
  -2  10   5        2.07       30.10     16.31 o 
  -1  10   5       63.87       65.13     17.88 o 
   0  10   5      138.80      109.12     19.96 o 
   1  10   5      216.61      140.83     26.83 o 
   2  10   5      592.94      540.75     71.89 o 
   3  10   5      165.23      174.82     30.94 o 
   4  10   5       44.19       29.56     23.16 o 
   5  10   5      839.86      868.50     56.03 o 
   6  10   5       12.80       27.62     26.06 o 
   7  10   5       27.83       40.08     34.42 o 
  -8  11   5        1.71      -25.88     28.66 o 
  -7  11   5       77.17        2.25     30.76 o 
  -6  11   5      527.15      437.27     73.84 o 
  -5  11   5      522.74      408.01     70.10 o 
  -4  11   5      412.36      352.34     31.23 o 
  -3  11   5       80.52      114.06     22.19 o 
  -2  11   5      111.36      108.22     30.79 o 
  -1  11   5      148.77      126.64     27.85 o 
   0  11   5      332.10      315.64     35.53 o 
   1  11   5      244.14      249.69     39.84 o 
   2  11   5      104.84       86.34     26.68 o 
   3  11   5      562.73      618.31     53.61 o 
   4  11   5      692.22      830.32     65.35 o 
   5  11   5        1.03        7.18     25.09 o 
   6  11   5        5.49      -10.47     25.73 o 
  -7  12   5       29.91       75.08     46.87 o 
  -6  12   5      109.63      108.80     39.47 o 
  -5  12   5        1.58       16.71     28.90 o 
  -4  12   5       35.29       64.28     50.87 o 
  -3  12   5      777.69      750.09     43.88 o 
  -2  12   5       56.94       42.25     50.99 o 
  -1  12   5       70.00       94.01     25.61 o 
   0  12   5       41.18       16.45     24.34 o 
   1  12   5        8.63        4.82     23.43 o 
   2  12   5      563.57      594.56     47.99 o 
   3  12   5      185.96      173.33     35.71 o 
   4  12   5      232.52      174.90     35.46 o 
   5  12   5      321.18      343.31     87.62 o 
  -5  13   5       20.03        7.68     32.98 o 
  -4  13   5      394.24      383.56     39.27 o 
  -3  13   5      187.38      204.53     37.19 o 
  -2  13   5        0.05       23.48     33.97 o 
  -1  13   5      427.15      458.41     44.17 o 
   0  13   5      288.49      313.46     63.69 o 
   1  13   5       35.74       31.08     25.58 o 
   2  13   5      139.51       97.38     48.04 o 
   3  13   5      227.33      307.56     91.41 o 
   4  13   5        8.71       11.74     29.50 o 
  -2  14   5      210.30      201.97     51.95 o 
  -1  14   5      227.99      292.22     42.23 o 
   0  14   5      120.58      125.91     32.43 o 
   1  14   5       99.90       81.96     31.16 o 
 -11   0   6       29.89       26.73     27.83 o 
 -10   0   6      426.50      458.81    123.34 o 
  -9   0   6      528.42      470.93     45.54 o 
  -8   0   6      948.56     1093.16     80.34 o 
  -7   0   6       15.98       24.14     24.39 o 
  -6   0   6      422.69      469.61     53.20 o 
  -5   0   6       88.93       87.33     29.14 o 
  -4   0   6        3.11      -19.65     19.31 o 
  -3   0   6        9.98        3.33     18.40 o 
  -2   0   6      228.78      234.60     38.38 o 
  -1   0   6     2045.35     2007.69     64.25 o 
   0   0   6      101.93      123.46     18.16 o 
   1   0   6      231.98      249.68     24.32 o 
   2   0   6       97.96      105.91     20.73 o 
   3   0   6      275.86      284.78     27.36 o 
   4   0   6     1197.24     1296.96     88.20 o 
   5   0   6      238.13      270.10     29.89 o 
   6   0   6      488.25      469.96     69.18 o 
   7   0   6      431.76      415.27     37.57 o 
   8   0   6       46.52       64.94     37.55 o 
   9   0   6      177.90      161.76     47.12 o 
  10   0   6      945.52     1002.50     91.16 o 
 -11   1   6       76.21       75.29     21.79 o 
 -10   1   6       16.93        7.15     16.79 o 
  -9   1   6       31.98        2.29     15.21 o 
  -8   1   6        6.75        6.64     17.54 o 
  -7   1   6      140.24      124.55     24.36 o 
  -6   1   6       51.20       81.20     20.52 o 
  -5   1   6      330.62      362.85     33.61 o 
  -4   1   6      297.46      333.93     32.28 o 
  -3   1   6      910.32      935.09     48.12 o 
  -2   1   6      212.72      269.71     29.03 o 
  -1   1   6       46.15       80.96     11.18 o 
   0   1   6     1986.63     2073.28     53.39 o 
   1   1   6      844.02      939.94     33.27 o 
   2   1   6       76.91       62.69     11.96 o 
   3   1   6      599.47      627.46     26.76 o 
   4   1   6      279.76      284.44     20.59 o 
   5   1   6      683.74      651.69     29.12 o 
   6   1   6        2.14        4.53     13.61 o 
   7   1   6       64.61      137.41     27.69 o 
   8   1   6      253.13      264.80     35.94 o 
   9   1   6       21.32       16.30     25.44 o 
  10   1   6        6.06       10.96     28.62 o 
 -11   2   6       18.66       36.56     21.35 o 
 -10   2   6        7.89       15.79     28.57 o 
  -9   2   6       22.69        1.72     14.04 o 
  -8   2   6      125.56      191.44     73.39 o 
  -7   2   6       58.11       49.26     18.66 o 
  -6   2   6     1243.77     1048.89     53.38 o 
  -5   2   6      164.39      230.54     47.24 o 
  -4   2   6      486.71      562.49     39.56 o 
  -3   2   6      104.29       56.43     18.42 o 
  -2   2   6       62.60       99.11     20.37 o 
  -1   2   6      103.46      102.95     11.72 o 
   0   2   6        8.60       -4.72      8.27 o 
   1   2   6       90.77       83.07     14.09 o 
   2   2   6      674.46      662.79     31.63 o 
   3   2   6       84.85       94.89     13.94 o 
   4   2   6        3.20       22.25     13.19 o 
   5   2   6       83.14       88.19     17.75 o 
   6   2   6      272.01      253.08     30.97 o 
   7   2   6       72.59       98.39     25.49 o 
   8   2   6        0.08       20.56     22.90 o 
   9   2   6        1.21      -31.24     20.83 o 
 -11   3   6      125.61      153.12     38.56 o 
 -10   3   6        0.16       25.95     19.26 o 
  -9   3   6        4.92        9.86     23.28 o 
  -8   3   6       29.49       14.69     24.52 o 
  -7   3   6       10.06       13.70     15.95 o 
  -6   3   6      395.49      365.43     45.95 o 
  -5   3   6     2240.75     2180.57     81.63 o 
  -4   3   6      488.24      563.75     47.54 o 
  -3   3   6      532.03      475.91     36.66 o 
  -2   3   6       31.25      -16.38     11.88 o 
  -1   3   6       12.53       32.59     11.93 o 
   0   3   6        5.02       -4.43      8.72 o 
   1   3   6       44.20       53.72     11.52 o 
   2   3   6      836.87      850.45     30.57 o 
   3   3   6       59.00       57.19     16.13 o 
   4   3   6       77.12       48.03     15.06 o 
   5   3   6       29.16       23.37     18.73 o 
   6   3   6       27.25       34.71     20.35 o 
   7   3   6        4.39        6.32     21.31 o 
   8   3   6      100.57      114.52     29.23 o 
   9   3   6       83.47       38.34     26.24 o 
 -11   4   6       27.51       17.83     31.22 o 
 -10   4   6        2.13       29.29     26.57 o 
  -9   4   6       45.68       30.34     21.32 o 
  -8   4   6      148.70      118.95     47.37 o 
  -7   4   6        0.17       -1.71     17.18 o 
  -6   4   6      349.71      272.54     42.92 o 
  -5   4   6        3.49       15.89     17.04 o 
  -4   4   6      246.55      214.89     28.37 o 
  -3   4   6      171.03      200.05     27.22 o 
  -2   4   6      355.19      301.70     30.97 o 
  -1   4   6        0.34      -11.81     11.53 o 
   0   4   6      270.66      315.70     18.96 o 
   1   4   6      138.47      145.77     15.30 o 
   2   4   6      118.33      129.28     17.39 o 
   3   4   6      149.78      153.52     21.35 o 
   4   4   6       85.58      110.99     17.61 o 
   5   4   6       84.03       79.80     21.57 o 
   6   4   6       18.65        2.85     21.85 o 
   7   4   6       21.29       22.85     23.30 o 
   8   4   6        0.04        1.92     22.65 o 
   9   4   6       15.69       15.59     26.61 o 
 -11   5   6       26.30      -14.64     30.24 o 
 -10   5   6       37.08       25.29     26.57 o 
  -9   5   6        4.33        4.43     16.97 o 
  -8   5   6       82.98       68.59     21.79 o 
  -7   5   6        6.06      -11.06     16.60 o 
  -6   5   6       42.00       33.71     19.02 o 
  -5   5   6        5.47       -9.01     15.13 o 
  -4   5   6       60.60       71.80     21.04 o 
  -3   5   6        1.08       -0.08     15.42 o 
  -2   5   6      145.28      159.28     18.39 o 
  -1   5   6      619.38      619.94     35.84 o 
   0   5   6      211.05      178.45     16.79 o 
   1   5   6      485.81      398.24     22.27 o 
   2   5   6      590.37      508.97     45.47 o 
   3   5   6      466.51      479.99     28.14 o 
   4   5   6       81.32       79.27     21.11 o 
   5   5   6      189.10      229.59     30.34 o 
   6   5   6       36.23       55.11     21.51 o 
   7   5   6        8.70       10.69     21.62 o 
   8   5   6       33.89       -7.03     23.43 o 
   9   5   6        2.69       -9.94     25.65 o 
 -10   6   6       23.78       14.83     29.55 o 
  -9   6   6       22.48       24.29     26.56 o 
  -8   6   6        1.55      -17.46     23.73 o 
  -7   6   6       47.48       60.29     22.77 o 
  -6   6   6        4.89        7.97     17.42 o 
  -5   6   6      366.47      364.62     35.84 o 
  -4   6   6      131.16      128.48     25.30 o 
  -3   6   6      174.53      134.88     25.35 o 
  -2   6   6      385.77      324.93     24.49 o 
  -1   6   6       14.98        4.69     11.65 o 
   0   6   6       34.23       54.77     12.55 o 
   1   6   6        6.90       15.87     13.46 o 
   2   6   6       89.92       70.46     19.65 o 
   3   6   6       98.26      112.69     22.93 o 
   4   6   6      197.38      224.29     28.46 o 
   5   6   6        1.41      -13.54     18.02 o 
   6   6   6       40.75       38.49     23.26 o 
   7   6   6      165.47      202.09     47.04 o 
   8   6   6       23.52       22.21     25.30 o 
 -10   7   6        1.62       13.96     29.70 o 
  -9   7   6        0.01      -27.16     39.13 o 
  -8   7   6       26.45       16.82     26.20 o 
  -7   7   6       70.37       98.39     25.83 o 
  -6   7   6      392.41      396.63     38.94 o 
  -5   7   6        1.13      -18.79     16.67 o 
  -4   7   6      161.52      112.77     25.04 o 
  -3   7   6      948.13      964.32     58.32 o 
  -2   7   6       33.84       35.52     16.98 o 
  -1   7   6      101.95      157.90     20.10 o 
   0   7   6       21.89       25.87     14.00 o 
   1   7   6      392.72      387.19     26.53 o 
   2   7   6     1834.35     1790.24     68.58 o 
   3   7   6      738.21      749.70     45.42 o 
   4   7   6     1039.58      979.45     52.69 o 
   5   7   6       83.07       93.84     26.28 o 
   6   7   6      225.10      215.28     41.42 o 
   7   7   6       14.35       28.18     24.96 o 
   8   7   6      382.37      383.37     46.16 o 
  -9   8   6       55.40       18.73     30.09 o 
  -8   8   6        1.01       -3.68     28.70 o 
  -7   8   6        0.88      -22.31     30.72 o 
  -6   8   6       27.74       53.21     31.18 o 
  -5   8   6        5.62       -2.45     19.91 o 
  -4   8   6      176.01      201.05     41.04 o 
  -3   8   6      294.78      302.18     41.00 o 
  -2   8   6      108.03      129.88     20.39 o 
  -1   8   6     2403.40     2468.52     72.19 o 
   0   8   6      112.42       97.04     18.56 o 
   1   8   6      759.04      757.48     36.20 o 
   2   8   6      319.72      363.05     34.82 o 
   3   8   6      168.95      189.56     28.52 o 
   4   8   6       93.15       90.95     35.05 o 
   5   8   6       61.85       11.22     28.47 o 
   6   8   6      183.21      149.35     30.17 o 
   7   8   6      125.70      114.34     32.45 o 
  -8   9   6      162.74      181.21     59.82 o 
  -7   9   6      124.45      104.65     52.36 o 
  -6   9   6      131.37      104.87     35.21 o 
  -5   9   6       78.80       39.55     22.44 o 
  -4   9   6       48.76       12.83     20.26 o 
  -3   9   6      102.91      130.95     26.98 o 
  -2   9   6        5.66       13.25     15.95 o 
  -1   9   6       80.66       81.07     19.25 o 
   0   9   6      191.87      245.85     24.61 o 
   1   9   6      100.06      130.28     28.64 o 
   2   9   6       15.20       24.40     41.71 o 
   3   9   6       21.05        3.16     20.61 o 
   4   9   6      376.83      346.66     38.12 o 
   5   9   6      292.47      326.30     42.25 o 
   6   9   6        2.00        5.42     31.26 o 
   7   9   6       36.82       69.63     31.51 o 
  -7  10   6        8.28       12.80     30.39 o 
  -6  10   6       85.06      131.04     52.53 o 
  -5  10   6      169.87      182.10     33.58 o 
  -4  10   6      483.42      468.55     45.43 o 
  -3  10   6      873.45      806.45     55.51 o 
  -2  10   6       49.83       67.84     19.76 o 
  -1  10   6      834.69      933.07     52.63 o 
   0  10   6      198.38      202.87     66.56 o 
   1  10   6        0.09       -6.13     21.73 o 
   2  10   6      330.21      394.25     41.50 o 
   3  10   6       60.73       97.50     28.17 o 
   4  10   6      188.40      192.05     36.76 o 
   5  10   6       15.30       -8.24     23.13 o 
   6  10   6      153.19       87.49     49.24 o 
  -6  11   6       21.80      119.96     59.11 o 
  -5  11   6       11.26       66.27     48.53 o 
  -4  11   6       95.21      174.03     81.50 o 
  -3  11   6       15.89      -18.12     21.16 o 
  -2  11   6        3.01       -9.83     17.35 o 
  -1  11   6       17.58      -19.65     29.14 o 
   0  11   6        2.43       -7.18     20.78 o 
   1  11   6      168.12      165.39     31.88 o 
   2  11   6       34.37       36.64     25.93 o 
   3  11   6        6.54        8.31     23.64 o 
   4  11   6        1.15      -26.98     22.54 o 
  -5  12   6        0.32      -64.56     43.04 o 
  -4  12   6      119.36      172.83     56.78 o 
  -3  12   6       34.40       11.36     25.60 o 
  -2  12   6       24.73      -31.27     20.85 o 
  -1  12   6       22.95        0.42     32.72 o 
   0  12   6       23.24      -20.31     32.13 o 
   1  12   6       30.67      -18.63     22.39 o 
   2  12   6        7.40        8.08     39.34 o 
   3  12   6        0.43       -1.85     25.00 o 
  -1  13   6       14.41       45.37     39.29 o 
   0  13   6      250.60      122.13     46.54 o 
 -10   1   7        8.46       16.58     18.20 o 
  -9   1   7       67.97       56.13     30.76 o 
  -8   1   7        4.55        9.19     18.95 o 
  -7   1   7      442.79      304.70     35.56 o 
  -6   1   7      143.89      147.86     27.89 o 
  -5   1   7      235.92      251.72     35.51 o 
  -4   1   7       73.40       56.00     20.85 o 
  -3   1   7       59.24       58.87     20.53 o 
  -2   1   7        8.69       22.48     19.31 o 
  -1   1   7        6.55       -7.51     16.53 o 
   0   1   7       22.45       17.93     16.21 o 
   1   1   7       18.77       20.76     10.91 o 
   2   1   7      381.37      383.40     22.74 o 
   3   1   7       75.41       63.04     14.80 o 
   4   1   7       46.29       44.20     13.73 o 
   5   1   7        6.38       -8.09     15.13 o 
   6   1   7        2.73        7.15     16.22 o 
   7   1   7       41.85       34.94     19.16 o 
   8   1   7       34.74       51.34     27.07 o 
 -10   2   7        4.42       -1.39     19.57 o 
  -9   2   7        1.12      -25.49     16.99 o 
  -8   2   7        0.10       -2.76     17.81 o 
  -7   2   7       24.40        3.42     18.20 o 
  -6   2   7      179.42      123.16     31.64 o 
  -5   2   7        1.51       -4.06     15.61 o 
  -4   2   7       10.97       62.52     21.13 o 
  -3   2   7       46.63       39.37     19.81 o 
  -2   2   7      848.18      774.65     49.72 o 
  -1   2   7      167.01      190.67     28.56 o 
   0   2   7       71.27      119.09     45.37 o 
   1   2   7       82.93       84.62     13.76 o 
   2   2   7        5.73       10.34     10.76 o 
   3   2   7      353.29      339.67     23.06 o 
   4   2   7      317.88      386.16     24.92 o 
   5   2   7        7.52       21.56     13.60 o 
   6   2   7       66.47       74.16     35.97 o 
   7   2   7      112.20      102.09     23.20 o 
   8   2   7       51.01       33.11     25.34 o 
 -10   3   7        1.75       -5.19     19.05 o 
  -9   3   7        0.85       -0.56     20.19 o 
  -8   3   7        1.61      -17.51     17.18 o 
  -7   3   7       37.74       64.17     22.89 o 
  -6   3   7      192.54      245.99     32.67 o 
  -5   3   7      535.60      533.85     43.35 o 
  -4   3   7      403.49      483.77     41.65 o 
  -3   3   7     2040.39     2114.06     83.89 o 
  -2   3   7      198.97      233.68     31.38 o 
  -1   3   7      646.72      753.93     49.19 o 
   0   3   7      144.16      122.25     24.37 o 
   1   3   7       80.18       96.13     18.76 o 
   2   3   7      222.83      264.28     20.27 o 
   3   3   7      153.28      145.73     17.60 o 
   4   3   7       11.80       15.89     14.06 o 
   5   3   7      324.66      333.06     38.93 o 
   6   3   7        4.65      -14.12     20.28 o 
   7   3   7        0.17        4.61     22.42 o 
   8   3   7        1.98       15.21     23.80 o 
 -10   4   7        9.27        7.24     20.56 o 
  -9   4   7       13.79       12.75     22.56 o 
  -8   4   7      348.54      353.99     39.21 o 
  -7   4   7       45.95       48.32     43.83 o 
  -6   4   7        0.37       36.36     20.65 o 
  -5   4   7      213.90      217.31     31.52 o 
  -4   4   7       20.04        4.66     19.81 o 
  -3   4   7       29.96       67.26     22.49 o 
  -2   4   7     1005.32     1076.47     57.28 o 
  -1   4   7       75.15       51.42     24.02 o 
   0   4   7      473.44      495.73     30.35 o 
   1   4   7       71.35       74.12     16.67 o 
   2   4   7        1.49       -5.91     11.56 o 
   3   4   7      128.91      128.18     17.70 o 
   4   4   7      393.39      450.76     69.00 o 
   5   4   7      418.99      376.98     36.38 o 
   6   4   7       50.56        3.94     23.73 o 
   7   4   7      221.03      280.07     38.31 o 
   8   4   7      109.70       76.65     39.13 o 
  -9   5   7      188.85      215.55     55.57 o 
  -8   5   7       34.34       44.40     23.04 o 
  -7   5   7        1.23      -25.59     17.06 o 
  -6   5   7        2.04       18.57     20.29 o 
  -5   5   7      115.18      105.84     26.21 o 
  -4   5   7      105.75      135.39     28.35 o 
  -3   5   7        7.25       -1.72     16.00 o 
  -2   5   7      243.06      342.89     37.42 o 
  -1   5   7       50.78       92.31     23.43 o 
   0   5   7      290.88      276.45     25.24 o 
   1   5   7        7.00       26.36     14.47 o 
   2   5   7      204.26      217.32     20.44 o 
   3   5   7       63.76       40.78     17.18 o 
   4   5   7        1.82       15.67     18.27 o 
   5   5   7      275.78      331.59     36.47 o 
   6   5   7        2.34       25.29     23.31 o 
   7   5   7       74.13       82.58     29.56 o 
  -9   6   7       47.70       93.05     40.38 o 
  -8   6   7        5.28        7.34     20.75 o 
  -7   6   7      158.05      165.97     31.65 o 
  -6   6   7       11.67       23.89     20.98 o 
  -5   6   7        7.42       -4.55     18.94 o 
  -4   6   7       46.70      123.14     27.38 o 
  -3   6   7       71.03       91.62     25.47 o 
  -2   6   7       56.71       73.91     24.10 o 
  -1   6   7      192.63      201.19     45.12 o 
   0   6   7      479.24      561.61     33.84 o 
   1   6   7      176.56      202.23     24.39 o 
   2   6   7      184.80      170.12     19.75 o 
   3   6   7        1.75      -14.95     17.04 o 
   4   6   7        2.22       -4.79     18.82 o 
   5   6   7       42.29       60.21     23.88 o 
   6   6   7        5.12       -0.79     34.34 o 
   7   6   7      282.15      301.23     40.06 o 
  -8   7   7        3.01       19.23     36.88 o 
  -7   7   7        3.95       19.99     22.20 o 
  -6   7   7       38.65      112.48     27.66 o 
  -5   7   7        4.35       12.91     20.12 o 
  -4   7   7       19.56       20.01     20.40 o 
  -3   7   7       18.01       25.94     20.27 o 
  -2   7   7       15.27       16.07     19.80 o 
  -1   7   7        4.57       -4.07     20.98 o 
   0   7   7        6.02      -14.61     14.24 o 
   1   7   7       10.29       14.85     16.41 o 
   2   7   7      640.16      774.19     47.06 o 
   3   7   7       47.55       34.80     37.80 o 
   4   7   7       99.21      108.93     78.84 o 
   5   7   7       71.27       54.49     29.60 o 
   6   7   7      113.51       96.36     51.45 o 
  -7   8   7       21.94       20.81     23.54 o 
  -6   8   7       31.27       -7.04     58.98 o 
  -5   8   7       25.18      -11.56     19.96 o 
  -4   8   7      309.20      420.46     44.06 o 
  -3   8   7        2.48      -23.78     47.41 o 
  -2   8   7        0.35      -10.36     19.39 o 
  -1   8   7       37.91       30.73     22.10 o 
   0   8   7       93.19       52.51     18.58 o 
   1   8   7        5.54      -14.90     26.89 o 
   2   8   7        0.56       36.74     21.62 o 
   3   8   7        6.94       37.32     22.20 o 
   4   8   7        0.53        0.69     22.46 o 
   5   8   7      114.19      128.58     31.01 o 
  -7   9   7        0.14       -2.00     40.96 o 
  -6   9   7        9.41      -17.14     22.97 o 
  -5   9   7       27.84       19.24     25.68 o 
  -4   9   7        1.79       13.36     22.61 o 
  -3   9   7       27.65       16.21     23.16 o 
  -2   9   7       85.74       88.10     27.61 o 
  -1   9   7       14.91        3.75     20.90 o 
   0   9   7     1039.27      966.02     58.03 o 
   1   9   7        0.65       10.74     29.97 o 
   2   9   7      126.95       67.40     27.51 o 
   3   9   7      188.25      190.07     39.00 o 
   4   9   7       60.28       74.07     28.97 o 
  -5  10   7      291.87      235.57     45.66 o 
  -4  10   7        2.13       50.52     26.69 o 
  -3  10   7        7.08       13.15     23.30 o 
  -2  10   7        1.43       -5.81     34.97 o 
  -1  10   7        7.83        0.11     21.94 o 
   0  10   7       61.00       77.24     27.70 o 
   1  10   7        5.36       14.49     32.63 o 
   2  10   7        0.37      -16.00     27.76 o 
   3  10   7       68.94      -13.53     48.70 o 
  -3  11   7      369.16      390.06     47.21 o 
  -2  11   7        7.60        2.48     23.96 o 
  -1  11   7       56.75       66.93     44.29 o 
   0  11   7       34.19       57.19     39.46 o 
   1  11   7       12.00       -6.41     32.30 o 
  -9   0   8       76.06       34.55     34.55 o 
  -8   0   8       49.88        7.58     30.30 o 
  -7   0   8       12.77       23.56     31.05 o 
  -6   0   8       20.35       25.47     29.30 o 
  -5   0   8       32.15       -2.25     28.22 o 
  -4   0   8      379.84      391.94     59.27 o 
  -3   0   8      108.88      186.48     43.54 o 
  -2   0   8      118.07      163.67     44.29 o 
  -1   0   8      302.93      311.86     52.78 o 
   0   0   8      152.76      133.95     38.96 o 
   1   0   8      222.14      245.34     49.53 o 
   2   0   8      184.14      168.50     43.79 o 
   3   0   8      105.52      147.27     44.58 o 
   4   0   8      107.55      119.63     27.26 o 
   5   0   8      248.52      242.40     34.29 o 
   6   0   8       28.00       -1.59     55.32 o 
  -9   1   8      114.09       99.33     50.91 o 
  -8   1   8       21.70       -2.98     21.07 o 
  -7   1   8        7.31       -1.87     20.15 o 
  -6   1   8        8.14       55.62     23.91 o 
  -5   1   8       39.03       65.94     24.14 o 
  -4   1   8       25.65       34.48     21.71 o 
  -3   1   8       97.47       60.55     22.21 o 
  -2   1   8        4.35       -9.78     18.04 o 
  -1   1   8      197.72      212.87     32.57 o 
   0   1   8       60.63        6.81     19.70 o 
   1   1   8      144.55       99.81     32.88 o 
   2   1   8        6.43        4.40     18.77 o 
   3   1   8        2.74       23.00     13.85 o 
   4   1   8       54.81       54.46     24.76 o 
   5   1   8        0.25        3.59     14.24 o 
   6   1   8       56.01       61.28     20.78 o 
  -8   2   8       66.38       85.83     28.46 o 
  -7   2   8        4.90      -13.04     20.70 o 
  -6   2   8      132.80      164.67     31.63 o 
  -5   2   8        0.31       -0.99     20.31 o 
  -4   2   8      320.51      306.94     37.60 o 
  -3   2   8       18.12       30.53     21.38 o 
  -2   2   8       10.27       20.07     32.09 o 
  -1   2   8       89.82      129.29     27.40 o 
   0   2   8       91.82       76.21     24.40 o 
   1   2   8       82.92      108.68     38.75 o 
   2   2   8      196.73      184.34     31.86 o 
   3   2   8       20.88       -2.22     13.37 o 
   4   2   8       75.12       90.62     17.94 o 
   5   2   8        2.79       -5.18     17.08 o 
   6   2   8       63.47       65.03     22.05 o 
  -8   3   8       81.71       56.90     25.82 o 
  -7   3   8        0.80        2.33     26.27 o 
  -6   3   8        2.52       -0.31     19.99 o 
  -5   3   8       22.13       23.73     22.69 o 
  -4   3   8      255.07      254.57     45.08 o 
  -3   3   8      436.92      431.60     52.86 o 
  -2   3   8       76.11      107.21     26.31 o 
  -1   3   8       81.70       89.01     25.48 o 
   0   3   8        5.83      -23.25     15.50 o 
   1   3   8      324.63      309.47     37.60 o 
   2   3   8       73.04       47.27     22.08 o 
   3   3   8       15.30       16.10     13.64 o 
   4   3   8       43.73       36.46     18.36 o 
   5   3   8        3.01      -44.40     29.60 o 
   6   3   8        0.91      -24.98     18.36 o 
  -8   4   8       21.22       25.63     43.91 o 
  -7   4   8        3.36        1.75     33.47 o 
  -6   4   8       88.99      115.33     28.25 o 
  -5   4   8        7.19        6.25     22.14 o 
  -4   4   8       54.58      119.51     46.45 o 
  -3   4   8       47.27       22.08     21.46 o 
  -2   4   8      571.91      505.34     46.28 o 
  -1   4   8       99.45       86.73     26.22 o 
   0   4   8      514.06      538.97     46.82 o 
   1   4   8        1.78       59.51     23.45 o 
   2   4   8        5.83      -11.11     15.25 o 
   3   4   8        9.14       23.24     17.28 o 
   4   4   8        0.10       25.39     19.19 o 
   5   4   8        5.37       -3.40     19.60 o 
  -7   5   8        7.92       -9.53     21.44 o 
  -6   5   8      138.15      164.08     33.75 o 
  -5   5   8      210.53      211.33     35.65 o 
  -4   5   8        1.94       -7.21     19.79 o 
  -3   5   8       14.88        8.03     21.40 o 
  -2   5   8       20.81       38.98     24.28 o 
  -1   5   8       92.24       62.55     26.31 o 
   0   5   8      107.99      113.28     27.92 o 
   1   5   8      161.21      238.69     46.79 o 
   2   5   8        1.85       20.48     17.21 o 
   3   5   8       11.17       25.69     23.94 o 
   4   5   8       26.25       22.80     20.38 o 
   5   5   8        0.81      -15.27     32.46 o 
  -7   6   8      210.45      185.01     34.77 o 
  -6   6   8       66.77      100.10     30.96 o 
  -5   6   8        0.15      -22.05     19.25 o 
  -4   6   8       35.12       54.52     23.87 o 
  -3   6   8       39.09       18.27     77.38 o 
  -2   6   8        8.21       33.95     23.11 o 
  -1   6   8      117.04      133.54     28.51 o 
   0   6   8       75.63       96.62     38.46 o 
   1   6   8      148.13      186.31     33.58 o 
   2   6   8       16.78       12.51     23.24 o 
   3   6   8      114.77      142.24     51.62 o 
   4   6   8        3.59      -27.14     23.59 o 
  -6   7   8        0.06       -7.16     21.20 o 
  -5   7   8       52.61       61.48     27.09 o 
  -4   7   8       85.46       92.85     29.39 o 
  -3   7   8       94.05      127.21     67.39 o 
  -2   7   8       57.80       60.20     26.90 o 
  -1   7   8       11.76       26.23     22.80 o 
   0   7   8        5.94        3.73     21.22 o 
   1   7   8       69.05      110.06     46.79 o 
   2   7   8        1.79      -27.91     21.23 o 
   3   7   8      181.63      136.60     36.88 o 
   4   7   8      310.25      274.33     37.27 o 
  -5   8   8        0.36       -8.74     23.72 o 
  -4   8   8        0.70      -31.89     44.08 o 
  -3   8   8       62.28      116.13     31.03 o 
  -2   8   8        0.46       30.62     24.65 o 
  -1   8   8        6.31      -20.66     20.49 o 
   0   8   8      105.66      156.74     32.87 o 
   1   8   8      186.08      231.60     63.85 o 
   2   8   8       21.61       17.18     25.36 o 
   3   8   8      415.53      402.43     56.69 o 
  -3   9   8        0.93        6.84     25.68 o 
  -2   9   8        5.72      -35.86     33.30 o 
  -1   9   8      131.57      163.79     35.07 o 
   0   9   8        3.01        5.41     39.21 o 
   1   9   8       44.27      -17.40     35.46 o 
  -6   1   9        5.42       21.38     28.76 o 
  -5   1   9       18.61       -7.77     32.72 o 
  -4   1   9       11.05       14.58     23.09 o 
  -3   1   9        0.13       22.95     22.26 o 
  -2   1   9        0.00       -9.71     23.31 o 
  -1   1   9      203.37      186.79     34.04 o 
   0   1   9        2.25       22.17     22.59 o 
   1   1   9       10.46      -15.03     19.28 o 
   2   1   9        4.41       25.93     22.69 o 
   3   1   9       10.76       17.80     22.21 o 
  -6   2   9       25.40       39.87     25.61 o 
  -5   2   9       42.63       35.67     24.39 o 
  -4   2   9        0.22       13.17     29.22 o 
  -3   2   9       24.20      -30.83     21.27 o 
  -2   2   9       16.23       23.89     24.60 o 
  -1   2   9       12.50       21.68     23.66 o 
   0   2   9      391.16      271.78     43.12 o 
   1   2   9       14.80       -3.70     19.99 o 
   2   2   9       35.34       22.50     32.09 o 
   3   2   9       21.03      -21.01     22.02 o 
  -6   3   9        0.73      -17.25     22.37 o 
  -5   3   9        0.58        5.65     22.51 o 
  -4   3   9        4.34       28.77     42.50 o 
  -3   3   9       13.96        8.84     23.44 o 
  -2   3   9       30.21       26.82     39.96 o 
  -1   3   9      101.78       69.78     28.25 o 
   0   3   9       50.41       49.35     25.45 o 
   1   3   9      216.22      196.86     39.34 o 
   2   3   9       36.10       46.52     24.52 o 
   3   3   9       73.92       72.04     28.23 o 
  -5   4   9        6.54       12.77     24.10 o 
  -4   4   9       47.34       53.73     25.58 o 
  -3   4   9      184.55      135.26     50.03 o 
  -2   4   9       37.51       53.23     26.08 o 
  -1   4   9       71.78       87.91     29.06 o 
   0   4   9      101.37      128.95     39.79 o 
   1   4   9       15.65       29.17     24.50 o 
   2   4   9       45.70       79.30     29.42 o 
  -4   5   9      108.05      107.90     32.52 o 
  -3   5   9       32.25       30.47     64.39 o 
  -2   5   9       18.41       18.54     24.48 o 
  -1   5   9       14.88       23.09     38.42 o 
   0   5   9       29.07       40.26     29.55 o 
   1   5   9       81.12       66.71     29.07 o 
  -3   6   9        0.02       -6.59     25.19 o 
  -2   6   9       15.79       10.86     23.51 o 
  -1   6   9       26.55       32.59     24.64 o 
   0   6   9        0.07       25.85     28.06 o 
                                                 
